# Supplementary material for: Categorizing prediction modes within low-pLDDT regions of AlphaFold2 structures: near-predictive, pseudostructure and barbed wire
Source: Acta Crystallogr D Struct Biol. 2025 Sep 12;81(Pt 10):558–72. doi: 10.1107/S2059798325007843 (PMC12485489; doi:10.1107/S2059798325007843)
Supplement: Supplementary file 2 [file d-81-00558-sup2.xlsx]

## Sheet: mobidb_annotations_vs_alphafold
organism	mode	mobidb_annotation	annotation_yes	annotation_no	total	fraction_yes
human	high-pLDDT	curated-binding_mode_disorder_to_disorder-fuzdb	7498	31537	39035	0.192
human	pseudostructure	curated-binding_mode_disorder_to_disorder-fuzdb	1253	5287	6540	0.192
human	barbed-wire	curated-binding_mode_disorder_to_disorder-fuzdb	846	5463	6309	0.134
human	near-predictive	curated-binding_mode_disorder_to_disorder-fuzdb	180	896	1076	0.167
human	high-pLDDT	curated-binding_mode_disorder_to_disorder-merge	7468	30056	37524	0.199
human	pseudostructure	curated-binding_mode_disorder_to_disorder-merge	1253	4931	6184	0.203
human	barbed-wire	curated-binding_mode_disorder_to_disorder-merge	846	5269	6115	0.138
human	near-predictive	curated-binding_mode_disorder_to_disorder-merge	180	888	1068	0.169
human	high-pLDDT	curated-binding_mode_disorder_to_disorder-priority	7498	31537	39035	0.192
human	pseudostructure	curated-binding_mode_disorder_to_disorder-priority	1253	5287	6540	0.192
human	barbed-wire	curated-binding_mode_disorder_to_disorder-priority	846	5463	6309	0.134
human	near-predictive	curated-binding_mode_disorder_to_disorder-priority	180	896	1076	0.167
human	high-pLDDT	curated-disorder-disprot	20522	367127	387649	0.053
human	pseudostructure	curated-disorder-disprot	19651	32139	51790	0.379
human	barbed-wire	curated-disorder-disprot	14783	28835	43618	0.339
human	near-predictive	curated-disorder-disprot	2493	6163	8656	0.288
human	high-pLDDT	curated-disorder-ideal	14112	188857	202969	0.07
human	barbed-wire	curated-disorder-ideal	2883	31486	34369	0.084
human	pseudostructure	curated-disorder-ideal	6279	25746	32025	0.196
human	near-predictive	curated-disorder-ideal	1040	4693	5733	0.181
human	high-pLDDT	curated-disorder-merge	29205	445476	474681	0.062
human	pseudostructure	curated-disorder-merge	22844	41057	63901	0.357
human	barbed-wire	curated-disorder-merge	15943	40178	56121	0.284
human	near-predictive	curated-disorder-merge	2990	6945	9935	0.301
human	high-pLDDT	curated-disorder-priority	29205	445476	474681	0.062
human	pseudostructure	curated-disorder-priority	22844	41057	63901	0.357
human	barbed-wire	curated-disorder-priority	15943	40178	56121	0.284
human	near-predictive	curated-disorder-priority	2990	6945	9935	0.301
human	high-pLDDT	curated-disorder-uniprot	275	9206	9481	0.029
human	pseudostructure	curated-disorder-uniprot	679	834	1513	0.449
human	barbed-wire	curated-disorder-uniprot	778	567	1345	0.578
human	near-predictive	curated-disorder-uniprot	21	103	124	0.169
human	high-pLDDT	curated-lip-dibs	1204	75877	77081	0.016
human	pseudostructure	curated-lip-dibs	1579	14621	16200	0.097
human	barbed-wire	curated-lip-dibs	237	15783	16020	0.015
human	near-predictive	curated-lip-dibs	129	1747	1876	0.069
human	high-pLDDT	curated-lip-disprot	6777	88170	94947	0.071
human	pseudostructure	curated-lip-disprot	5991	13178	19169	0.313
human	barbed-wire	curated-lip-disprot	4902	12582	17484	0.28
human	near-predictive	curated-lip-disprot	627	1875	2502	0.251
human	high-pLDDT	curated-lip-elm	2425	435654	438079	0.006
human	barbed-wire	curated-lip-elm	913	84819	85732	0.011
human	pseudostructure	curated-lip-elm	3772	81061	84833	0.044
human	near-predictive	curated-lip-elm	310	12946	13256	0.023
human	high-pLDDT	curated-lip-ideal	2241	61919	64160	0.035
human	barbed-wire	curated-lip-ideal	139	11256	11395	0.012
human	pseudostructure	curated-lip-ideal	882	10232	11114	0.079
human	near-predictive	curated-lip-ideal	239	1849	2088	0.114
human	high-pLDDT	curated-lip-merge	14096	223421	237517	0.059
human	pseudostructure	curated-lip-merge	8508	40724	49232	0.173
human	barbed-wire	curated-lip-merge	5318	43024	48342	0.11
human	near-predictive	curated-lip-merge	957	6153	7110	0.135
human	high-pLDDT	curated-lip-mfib	4805	9866	14671	0.328
human	pseudostructure	curated-lip-mfib	385	2893	3278	0.117
human	barbed-wire	curated-lip-mfib	15	2807	2822	0.005
human	near-predictive	curated-lip-mfib	12	287	299	0.04
human	high-pLDDT	curated-lip-priority	14096	223421	237517	0.059
human	pseudostructure	curated-lip-priority	8508	40724	49232	0.173
human	barbed-wire	curated-lip-priority	5318	43024	48342	0.11
human	near-predictive	curated-lip-priority	957	6153	7110	0.135
human	high-pLDDT	curated-phase_separation-merge	51312	27641	78953	0.65
human	barbed-wire	curated-phase_separation-merge	12782	4399	17181	0.744
human	pseudostructure	curated-phase_separation-merge	11064	4081	15145	0.731
human	near-predictive	curated-phase_separation-merge	1121	636	1757	0.638
human	high-pLDDT	curated-phase_separation-phasepdb	50662	26152	76814	0.66
human	barbed-wire	curated-phase_separation-phasepdb	12643	4245	16888	0.749
human	pseudostructure	curated-phase_separation-phasepdb	10737	3813	14550	0.738
human	near-predictive	curated-phase_separation-phasepdb	1121	580	1701	0.659
human	high-pLDDT	curated-phase_separation-phasepro	4955	10505	15460	0.321
human	barbed-wire	curated-phase_separation-phasepro	2690	1982	4672	0.576
human	pseudostructure	curated-phase_separation-phasepro	2233	1402	3635	0.614
human	near-predictive	curated-phase_separation-phasepro	24	238	262	0.092
human	high-pLDDT	curated-phase_separation-priority	51312	27641	78953	0.65
human	barbed-wire	curated-phase_separation-priority	12782	4399	17181	0.744
human	pseudostructure	curated-phase_separation-priority	11064	4081	15145	0.731
human	near-predictive	curated-phase_separation-priority	1121	636	1757	0.638
human	high-pLDDT	derived-binding_mode_context_dependent-mobi	6098	13351	19449	0.314
human	pseudostructure	derived-binding_mode_context_dependent-mobi	208	2147	2355	0.088
human	barbed-wire	derived-binding_mode_context_dependent-mobi	37	860	897	0.041
human	near-predictive	derived-binding_mode_context_dependent-mobi	50	252	302	0.166
human	high-pLDDT	derived-binding_mode_context_dependent-priority	5139	10960	16099	0.319
human	pseudostructure	derived-binding_mode_context_dependent-priority	151	1833	1984	0.076
human	barbed-wire	derived-binding_mode_context_dependent-priority	37	796	833	0.044
human	near-predictive	derived-binding_mode_context_dependent-priority	31	239	270	0.115
human	high-pLDDT	derived-binding_mode_disorder_to_disorder-mobi	64702	1443014	1507716	0.043
human	pseudostructure	derived-binding_mode_disorder_to_disorder-mobi	71471	80995	152466	0.469
human	barbed-wire	derived-binding_mode_disorder_to_disorder-mobi	39208	71434	110642	0.354
human	near-predictive	derived-binding_mode_disorder_to_disorder-mobi	8687	20819	29506	0.294
human	high-pLDDT	derived-binding_mode_disorder_to_disorder-priority	64605	1440077	1504682	0.043
human	pseudostructure	derived-binding_mode_disorder_to_disorder-priority	71236	80805	152041	0.469
human	barbed-wire	derived-binding_mode_disorder_to_disorder-priority	39083	71335	110418	0.354
human	near-predictive	derived-binding_mode_disorder_to_disorder-priority	8666	20788	29454	0.294
human	high-pLDDT	derived-binding_mode_disorder_to_order-mobi	135275	826488	961763	0.141
human	pseudostructure	derived-binding_mode_disorder_to_order-mobi	7270	80182	87452	0.083
human	barbed-wire	derived-binding_mode_disorder_to_order-mobi	894	60487	61381	0.015
human	near-predictive	derived-binding_mode_disorder_to_order-mobi	3908	14730	18638	0.21
human	high-pLDDT	derived-binding_mode_disorder_to_order-priority	134186	816454	950640	0.141
human	pseudostructure	derived-binding_mode_disorder_to_order-priority	6738	78672	85410	0.079
human	barbed-wire	derived-binding_mode_disorder_to_order-priority	577	59336	59913	0.01
human	near-predictive	derived-binding_mode_disorder_to_order-priority	3829	14495	18324	0.209
human	high-pLDDT	derived-fixed-th_90	114343	406984	521327	0.219
human	barbed-wire	derived-fixed-th_90	190	79350	79540	0.002
human	pseudostructure	derived-fixed-th_90	782	69812	70594	0.011
human	near-predictive	derived-fixed-th_90	585	12865	13450	0.043
human	high-pLDDT	derived-lip-merge	102205	833663	935868	0.109
human	pseudostructure	derived-lip-merge	9126	120375	129501	0.07
human	barbed-wire	derived-lip-merge	2414	101660	104074	0.023
human	near-predictive	derived-lip-merge	2161	19377	21538	0.1
human	high-pLDDT	derived-lip-priority	95765	798687	894452	0.107
human	pseudostructure	derived-lip-priority	7157	112327	119484	0.06
human	barbed-wire	derived-lip-priority	2100	94162	96262	0.022
human	near-predictive	derived-lip-priority	1906	18553	20459	0.093
human	high-pLDDT	derived-lip-th_90	46127	508567	554694	0.083
human	pseudostructure	derived-lip-th_90	6706	90159	96865	0.069
human	barbed-wire	derived-lip-th_90	2219	79422	81641	0.027
human	near-predictive	derived-lip-th_90	1201	13511	14712	0.082
human	high-pLDDT	derived-missing_residues_context_dependent-th_90	180815	922268	1103083	0.164
human	pseudostructure	derived-missing_residues_context_dependent-th_90	8332	91187	99519	0.084
human	barbed-wire	derived-missing_residues_context_dependent-th_90	1470	73042	74512	0.02
human	near-predictive	derived-missing_residues_context_dependent-th_90	5992	16297	22289	0.269
human	high-pLDDT	derived-missing_residues-priority	77148	1339515	1416663	0.054
human	pseudostructure	derived-missing_residues-priority	69806	70755	140561	0.497
human	barbed-wire	derived-missing_residues-priority	43181	62186	105367	0.41
human	near-predictive	derived-missing_residues-priority	9084	19058	28142	0.323
human	high-pLDDT	derived-missing_residues-th_90	82403	1519534	1601937	0.051
human	pseudostructure	derived-missing_residues-th_90	81173	81368	162541	0.499
human	barbed-wire	derived-missing_residues-th_90	50613	70975	121588	0.416
human	near-predictive	derived-missing_residues-th_90	10274	21343	31617	0.325
human	high-pLDDT	derived-mobile_context_dependent-th_90	4390	54967	59357	0.074
human	barbed-wire	derived-mobile_context_dependent-th_90	15	9319	9334	0.002
human	pseudostructure	derived-mobile_context_dependent-th_90	132	7646	7778	0.017
human	near-predictive	derived-mobile_context_dependent-th_90	28	1607	1635	0.017
human	high-pLDDT	derived-mobile-th_90	19778	290598	310376	0.064
human	barbed-wire	derived-mobile-th_90	3150	48417	51567	0.061
human	pseudostructure	derived-mobile-th_90	3536	40567	44103	0.08
human	near-predictive	derived-mobile-th_90	926	7618	8544	0.108
human	high-pLDDT	derived-observed-priority	1908926	809581	2718507	0.702
human	pseudostructure	derived-observed-priority	14475	273152	287627	0.05
human	barbed-wire	derived-observed-priority	11962	225308	237270	0.05
human	near-predictive	derived-observed-priority	10509	42829	53338	0.197
human	high-pLDDT	derived-observed-th_90	1921738	806782	2728520	0.704
human	pseudostructure	derived-observed-th_90	15879	275800	291679	0.054
human	barbed-wire	derived-observed-th_90	12346	227437	239783	0.051
human	near-predictive	derived-observed-th_90	10835	42743	53578	0.202
human	high-pLDDT	homology-binding_mode_disorder_to_disorder-fuzdb	2151	4526	6677	0.322
human	pseudostructure	homology-binding_mode_disorder_to_disorder-fuzdb	173	1107	1280	0.135
human	barbed-wire	homology-binding_mode_disorder_to_disorder-fuzdb	46	450	496	0.093
human	near-predictive	homology-binding_mode_disorder_to_disorder-fuzdb	22	141	163	0.135
human	high-pLDDT	homology-binding_mode_disorder_to_disorder-merge	2151	4526	6677	0.322
human	pseudostructure	homology-binding_mode_disorder_to_disorder-merge	173	1107	1280	0.135
human	barbed-wire	homology-binding_mode_disorder_to_disorder-merge	46	450	496	0.093
human	near-predictive	homology-binding_mode_disorder_to_disorder-merge	22	141	163	0.135
human	high-pLDDT	homology-binding_mode_disorder_to_disorder-priority	2151	4526	6677	0.322
human	pseudostructure	homology-binding_mode_disorder_to_disorder-priority	173	1107	1280	0.135
human	barbed-wire	homology-binding_mode_disorder_to_disorder-priority	46	450	496	0.093
human	near-predictive	homology-binding_mode_disorder_to_disorder-priority	22	141	163	0.135
human	high-pLDDT	homology-disorder-disprot	7682	85563	93245	0.082
human	pseudostructure	homology-disorder-disprot	5839	9612	15451	0.378
human	barbed-wire	homology-disorder-disprot	2828	6493	9321	0.303
human	near-predictive	homology-disorder-disprot	506	1184	1690	0.299
human	high-pLDDT	homology-disorder-ideal	1846	24208	26054	0.071
human	pseudostructure	homology-disorder-ideal	524	3010	3534	0.148
human	barbed-wire	homology-disorder-ideal	108	2687	2795	0.039
human	near-predictive	homology-disorder-ideal	142	343	485	0.293
human	high-pLDDT	homology-disorder-merge	9282	104220	113502	0.082
human	pseudostructure	homology-disorder-merge	6338	11567	17905	0.354
human	barbed-wire	homology-disorder-merge	3032	7716	10748	0.282
human	near-predictive	homology-disorder-merge	609	1379	1988	0.306
human	high-pLDDT	homology-disorder-priority	8032	88043	96075	0.084
human	pseudostructure	homology-disorder-priority	4613	10838	15451	0.299
human	barbed-wire	homology-disorder-priority	2256	6908	9164	0.246
human	near-predictive	homology-disorder-priority	431	1263	1694	0.254
human	high-pLDDT	homology-disorder-uniprot	174	4042	4216	0.041
human	pseudostructure	homology-disorder-uniprot	230	354	584	0.394
human	barbed-wire	homology-disorder-uniprot	174	304	478	0.364
human	near-predictive	homology-disorder-uniprot	13	56	69	0.188
human	high-pLDDT	homology-domain-gene3d	2497902	1338114	3836016	0.651
human	pseudostructure	homology-domain-gene3d	27608	376267	403875	0.068
human	barbed-wire	homology-domain-gene3d	4719	301277	305996	0.015
human	near-predictive	homology-domain-gene3d	21052	60319	81371	0.259
human	high-pLDDT	homology-domain-merge	4584040	1200944	5784984	0.792
human	pseudostructure	homology-domain-merge	159368	625759	785127	0.203
human	barbed-wire	homology-domain-merge	53270	457589	510859	0.104
human	near-predictive	homology-domain-merge	54972	85596	140568	0.391
human	high-pLDDT	homology-domain-pfam	3852672	1796421	5649093	0.682
human	pseudostructure	homology-domain-pfam	140139	629813	769952	0.182
human	barbed-wire	homology-domain-pfam	49555	453070	502625	0.099
human	near-predictive	homology-domain-pfam	43316	94194	137510	0.315
human	high-pLDDT	homology-lip-dibs	542	16921	17463	0.031
human	pseudostructure	homology-lip-dibs	324	2272	2596	0.125
human	barbed-wire	homology-lip-dibs	21	1181	1202	0.017
human	near-predictive	homology-lip-dibs	43	182	225	0.191
human	high-pLDDT	homology-lip-disprot	2700	26315	29015	0.093
human	pseudostructure	homology-lip-disprot	1679	3396	5075	0.331
human	barbed-wire	homology-lip-disprot	948	2866	3814	0.249
human	near-predictive	homology-lip-disprot	113	419	532	0.212
human	high-pLDDT	homology-lip-elm	735	27290	28025	0.026
human	pseudostructure	homology-lip-elm	200	5179	5379	0.037
human	barbed-wire	homology-lip-elm	29	4606	4635	0.006
human	near-predictive	homology-lip-elm	5	1008	1013	0.005
human	high-pLDDT	homology-lip-ideal	501	11629	12130	0.041
human	pseudostructure	homology-lip-ideal	198	2429	2627	0.075
human	barbed-wire	homology-lip-ideal	5	2559	2564	0.002
human	near-predictive	homology-lip-ideal	21	288	309	0.068
human	high-pLDDT	homology-lip-merge	7593	74461	82054	0.093
human	pseudostructure	homology-lip-merge	2262	11690	13952	0.162
human	barbed-wire	homology-lip-merge	991	9836	10827	0.092
human	near-predictive	homology-lip-merge	238	1771	2009	0.118
human	high-pLDDT	homology-lip-mfib	3960	6918	10878	0.364
human	pseudostructure	homology-lip-mfib	124	1083	1207	0.103
human	barbed-wire	homology-lip-mfib	7	1131	1138	0.006
human	near-predictive	homology-lip-mfib	96	162	258	0.372
human	high-pLDDT	homology-lip-priority	5146	56886	62032	0.083
human	pseudostructure	homology-lip-priority	1706	8515	10221	0.167
human	barbed-wire	homology-lip-priority	957	7718	8675	0.11
human	near-predictive	homology-lip-priority	157	1275	1432	0.11
human	high-pLDDT	homology-phase_separation-merge	10645	5148	15793	0.674
human	barbed-wire	homology-phase_separation-merge	3865	1550	5415	0.714
human	pseudostructure	homology-phase_separation-merge	2413	606	3019	0.799
human	near-predictive	homology-phase_separation-merge	229	160	389	0.589
human	high-pLDDT	homology-phase_separation-phasepdb	10007	4520	14527	0.689
human	barbed-wire	homology-phase_separation-phasepdb	3788	1425	5213	0.727
human	pseudostructure	homology-phase_separation-phasepdb	2159	486	2645	0.816
human	near-predictive	homology-phase_separation-phasepdb	207	138	345	0.6
human	high-pLDDT	homology-phase_separation-phasepro	1259	1416	2675	0.471
human	barbed-wire	homology-phase_separation-phasepro	329	566	895	0.368
human	pseudostructure	homology-phase_separation-phasepro	303	259	562	0.539
human	near-predictive	homology-phase_separation-phasepro	22	49	71	0.31
human	high-pLDDT	homology-phase_separation-priority	8461	4790	13251	0.639
human	barbed-wire	homology-phase_separation-priority	3375	1488	4863	0.694
human	pseudostructure	homology-phase_separation-priority	1648	709	2357	0.699
human	near-predictive	homology-phase_separation-priority	213	160	373	0.571
human	high-pLDDT	prediction-coiled_coil-uniprot	214656	525131	739787	0.29
human	pseudostructure	prediction-coiled_coil-uniprot	19043	124102	143145	0.133
human	barbed-wire	prediction-coiled_coil-uniprot	2322	111969	114291	0.02
human	near-predictive	prediction-coiled_coil-uniprot	1716	14555	16271	0.105
human	high-pLDDT	prediction-compact-mobidb_lite_sub	2844	120477	123321	0.023
human	barbed-wire	prediction-compact-mobidb_lite_sub	11330	23560	34890	0.325
human	pseudostructure	prediction-compact-mobidb_lite_sub	10286	20772	31058	0.331
human	near-predictive	prediction-compact-mobidb_lite_sub	439	4108	4547	0.097
human	high-pLDDT	prediction-disorder-alphafold	236408	5415475	5651883	0.042
human	pseudostructure	prediction-disorder-alphafold	853725	15007	868732	0.983
human	barbed-wire	prediction-disorder-alphafold	548344	24	548368	1
human	near-predictive	prediction-disorder-alphafold	39440	114955	154395	0.255
human	high-pLDDT	prediction-disorder-dis465	271120	5684580	5955700	0.046
human	pseudostructure	prediction-disorder-dis465	286407	578379	864786	0.331
human	barbed-wire	prediction-disorder-dis465	283583	263782	547365	0.518
human	near-predictive	prediction-disorder-dis465	18749	136002	154751	0.121
human	high-pLDDT	prediction-disorder-disHL	1206291	4749409	5955700	0.203
human	pseudostructure	prediction-disorder-disHL	393288	471498	864786	0.455
human	barbed-wire	prediction-disorder-disHL	285107	262258	547365	0.521
human	near-predictive	prediction-disorder-disHL	48327	106424	154751	0.312
human	high-pLDDT	prediction-disorder-espD	119683	2432528	2552211	0.047
human	pseudostructure	prediction-disorder-espD	183141	380452	563593	0.325
human	barbed-wire	prediction-disorder-espD	151998	274924	426922	0.356
human	near-predictive	prediction-disorder-espD	9323	67325	76648	0.122
human	high-pLDDT	prediction-disorder-espN	672528	5262321	5934849	0.113
human	pseudostructure	prediction-disorder-espN	582946	280453	863399	0.675
human	barbed-wire	prediction-disorder-espN	475711	71651	547362	0.869
human	near-predictive	prediction-disorder-espN	52453	101945	154398	0.34
human	high-pLDDT	prediction-disorder-espX	207085	5740652	5947737	0.035
human	pseudostructure	prediction-disorder-espX	428151	436152	864303	0.495
human	barbed-wire	prediction-disorder-espX	372845	174503	547348	0.681
human	near-predictive	prediction-disorder-espX	24524	130201	154725	0.159
human	high-pLDDT	prediction-disorder-glo	532696	5422770	5955466	0.089
human	pseudostructure	prediction-disorder-glo	357456	507330	864786	0.413
human	barbed-wire	prediction-disorder-glo	280498	266867	547365	0.512
human	near-predictive	prediction-disorder-glo	34736	120015	154751	0.224
human	high-pLDDT	prediction-disorder-iupl	371176	5075150	5446326	0.068
human	pseudostructure	prediction-disorder-iupl	487012	353629	840641	0.579
human	barbed-wire	prediction-disorder-iupl	449047	96712	545759	0.823
human	near-predictive	prediction-disorder-iupl	33085	111584	144669	0.229
human	high-pLDDT	prediction-disorder-iups	223738	5719581	5943319	0.038
human	pseudostructure	prediction-disorder-iups	421273	439936	861209	0.489
human	barbed-wire	prediction-disorder-iups	395070	152063	547133	0.722
human	near-predictive	prediction-disorder-iups	26958	126497	153455	0.176
human	high-pLDDT	prediction-disorder-mobidb_lite	58328	3310776	3369104	0.017
human	pseudostructure	prediction-disorder-mobidb_lite	294629	408197	702826	0.419
human	barbed-wire	prediction-disorder-mobidb_lite	315174	211159	526333	0.599
human	near-predictive	prediction-disorder-mobidb_lite	12058	91062	103120	0.117
human	high-pLDDT	prediction-disorder-priority	216222	5132283	5348505	0.04
human	pseudostructure	prediction-disorder-priority	743990	101141	845131	0.88
human	barbed-wire	prediction-disorder-priority	474785	61563	536348	0.885
human	near-predictive	prediction-disorder-priority	38776	110860	149636	0.259
human	high-pLDDT	prediction-disorder-th_50	209676	5737954	5947630	0.035
human	pseudostructure	prediction-disorder-th_50	449334	415029	864363	0.52
human	barbed-wire	prediction-disorder-th_50	408831	138534	547365	0.747
human	near-predictive	prediction-disorder-th_50	26229	128401	154630	0.17
human	high-pLDDT	prediction-extended-mobidb_lite_sub	17200	1842925	1860125	0.009
human	pseudostructure	prediction-extended-mobidb_lite_sub	90625	333418	424043	0.214
human	barbed-wire	prediction-extended-mobidb_lite_sub	97247	301967	399214	0.244
human	near-predictive	prediction-extended-mobidb_lite_sub	3105	57733	60838	0.051
human	high-pLDDT	prediction-glycine_rich-mobidb_lite_sub	60	215437	215497	0
human	pseudostructure	prediction-glycine_rich-mobidb_lite_sub	3379	67525	70904	0.048
human	barbed-wire	prediction-glycine_rich-mobidb_lite_sub	3074	59338	62412	0.049
human	near-predictive	prediction-glycine_rich-mobidb_lite_sub	16	6561	6577	0.002
human	high-pLDDT	prediction-lip-alphafold	238841	4670717	4909558	0.049
human	pseudostructure	prediction-lip-alphafold	230877	596636	827513	0.279
human	barbed-wire	prediction-lip-alphafold	11607	517322	528929	0.022
human	near-predictive	prediction-lip-alphafold	16891	112486	129377	0.131
human	high-pLDDT	prediction-lip-anchor	404781	4664178	5068959	0.08
human	pseudostructure	prediction-lip-anchor	292305	530489	822794	0.355
human	barbed-wire	prediction-lip-anchor	253928	290335	544263	0.467
human	near-predictive	prediction-lip-anchor	29769	109930	139699	0.213
human	high-pLDDT	prediction-lip-priority	522955	5119275	5642230	0.093
human	pseudostructure	prediction-lip-priority	433233	426456	859689	0.504
human	barbed-wire	prediction-lip-priority	256304	290751	547055	0.469
human	near-predictive	prediction-lip-priority	39774	109731	149505	0.266
human	high-pLDDT	prediction-low_complexity-mobidb_lite_sub	3118	1245112	1248230	0.002
human	barbed-wire	prediction-low_complexity-mobidb_lite_sub	33068	314848	347916	0.095
human	pseudostructure	prediction-low_complexity-mobidb_lite_sub	21108	314454	335562	0.063
human	near-predictive	prediction-low_complexity-mobidb_lite_sub	629	44030	44659	0.014
human	high-pLDDT	prediction-low_complexity-seg	276085	4785185	5061270	0.055
human	pseudostructure	prediction-low_complexity-seg	183995	606003	789998	0.233
human	barbed-wire	prediction-low_complexity-seg	114658	421431	536089	0.214
human	near-predictive	prediction-low_complexity-seg	11721	121019	132740	0.088
human	high-pLDDT	prediction-negative_polyelectrolyte-mobidb_lite_sub	1016	640677	641693	0.002
human	barbed-wire	prediction-negative_polyelectrolyte-mobidb_lite_sub	7179	149602	156781	0.046
human	pseudostructure	prediction-negative_polyelectrolyte-mobidb_lite_sub	10152	135466	145618	0.07
human	near-predictive	prediction-negative_polyelectrolyte-mobidb_lite_sub	601	19845	20446	0.029
human	high-pLDDT	prediction-plddt-alphafold	5965821	293	5966114	1
human	pseudostructure	prediction-plddt-alphafold	0	840900	840900	0
human	barbed-wire	prediction-plddt-alphafold	0	545422	545422	0
human	near-predictive	prediction-plddt-alphafold	0	143636	143636	0
human	high-pLDDT	prediction-polar-mobidb_lite_sub	2204	1468936	1471140	0.001
human	barbed-wire	prediction-polar-mobidb_lite_sub	38307	357506	395813	0.097
human	pseudostructure	prediction-polar-mobidb_lite_sub	18124	336641	354765	0.051
human	near-predictive	prediction-polar-mobidb_lite_sub	934	52771	53705	0.017
human	high-pLDDT	prediction-polyampholyte-mobidb_lite_sub	19365	1624885	1644250	0.012
human	pseudostructure	prediction-polyampholyte-mobidb_lite_sub	28771	368308	397079	0.072
human	barbed-wire	prediction-polyampholyte-mobidb_lite_sub	42878	345440	388318	0.11
human	near-predictive	prediction-polyampholyte-mobidb_lite_sub	1164	51283	52447	0.022
human	high-pLDDT	prediction-positive_polyelectrolyte-mobidb_lite_sub	2170	523405	525575	0.004
human	barbed-wire	prediction-positive_polyelectrolyte-mobidb_lite_sub	6246	153025	159271	0.039
human	pseudostructure	prediction-positive_polyelectrolyte-mobidb_lite_sub	7918	129332	137250	0.058
human	near-predictive	prediction-positive_polyelectrolyte-mobidb_lite_sub	127	19951	20078	0.006
human	high-pLDDT	prediction-proline_rich-mobidb_lite_sub	1169	475796	476965	0.002
human	pseudostructure	prediction-proline_rich-mobidb_lite_sub	16791	139905	156696	0.107
human	barbed-wire	prediction-proline_rich-mobidb_lite_sub	3400	146821	150221	0.023
human	near-predictive	prediction-proline_rich-mobidb_lite_sub	264	18189	18453	0.014
human	high-pLDDT	prediction-signal_peptide-uniprot	7101	1102108	1109209	0.006
human	pseudostructure	prediction-signal_peptide-uniprot	26776	103893	130669	0.205
human	barbed-wire	prediction-signal_peptide-uniprot	3249	50316	53565	0.061
human	near-predictive	prediction-signal_peptide-uniprot	652	23941	24593	0.027
human	high-pLDDT	prediction-transmembrane-uniprot	406577	1312074	1718651	0.237
human	pseudostructure	prediction-transmembrane-uniprot	4128	173748	177876	0.023
human	barbed-wire	prediction-transmembrane-uniprot	258	78968	79226	0.003
human	near-predictive	prediction-transmembrane-uniprot	2557	35814	38371	0.067
yeast	Barbed wire	prediction-glycine_rich-mobidb_lite_sub	261	1231	1492	0.174933
yeast	Pseudostructure	prediction-glycine_rich-mobidb_lite_sub	58	626	684	0.0847953
yeast	Near-predictive	prediction-glycine_rich-mobidb_lite_sub	0	84	84	0
yeast	Predictive	prediction-glycine_rich-mobidb_lite_sub	13	5696	5709	0.00227711
yeast	Barbed wire	homology-binding_mode_disorder_to_disorder-merge	0	7	7	0
yeast	Pseudostructure	homology-binding_mode_disorder_to_disorder-merge	0	9	9	0
yeast	Near-predictive	homology-binding_mode_disorder_to_disorder-merge	0	0	0	0
yeast	Predictive	homology-binding_mode_disorder_to_disorder-merge	27	534	561	0.0481283
yeast	Barbed wire	prediction-disorder-espD	42482	94122	136604	0.310987
yeast	Pseudostructure	prediction-disorder-espD	22746	57658	80404	0.282896
yeast	Near-predictive	prediction-disorder-espD	2562	24648	27210	0.0941566
yeast	Predictive	prediction-disorder-espD	18252	580631	598883	0.0304767
yeast	Barbed wire	prediction-disorder-disHL	131534	74453	205987	0.638555
yeast	Pseudostructure	prediction-disorder-disHL	77868	61646	139514	0.558138
yeast	Near-predictive	prediction-disorder-disHL	26978	46228	73206	0.368522
yeast	Predictive	prediction-disorder-disHL	365999	1293516	1659515	0.220546
yeast	Barbed wire	curated-lip-elm	321	19176	19497	0.0164641
yeast	Pseudostructure	curated-lip-elm	478	9353	9831	0.0486217
yeast	Near-predictive	curated-lip-elm	60	2241	2301	0.0260756
yeast	Predictive	curated-lip-elm	120	45750	45870	0.00261609
yeast	Barbed wire	derived-mobile_context_dependent-th_90	0	1154	1154	0
yeast	Pseudostructure	derived-mobile_context_dependent-th_90	36	540	576	0.0625
yeast	Near-predictive	derived-mobile_context_dependent-th_90	11	362	373	0.0294906
yeast	Predictive	derived-mobile_context_dependent-th_90	383	4988	5371	0.0713089
yeast	Barbed wire	curated-disorder-ideal	1295	3024	4319	0.299838
yeast	Pseudostructure	curated-disorder-ideal	717	829	1546	0.463777
yeast	Near-predictive	curated-disorder-ideal	165	395	560	0.294643
yeast	Predictive	curated-disorder-ideal	1785	16512	18297	0.097557
yeast	Barbed wire	prediction-polar-mobidb_lite_sub	28240	130184	158424	0.178256
yeast	Pseudostructure	prediction-polar-mobidb_lite_sub	5720	65729	71449	0.0800571
yeast	Near-predictive	prediction-polar-mobidb_lite_sub	393	23670	24063	0.0163321
yeast	Predictive	prediction-polar-mobidb_lite_sub	207	415773	415980	0.00049762
yeast	Barbed wire	prediction-lip-alphafold	6494	182321	188815	0.0343935
yeast	Pseudostructure	prediction-lip-alphafold	44627	83381	128008	0.348627
yeast	Near-predictive	prediction-lip-alphafold	6989	44420	51409	0.135949
yeast	Predictive	prediction-lip-alphafold	8219	1116245	1124464	0.00730926
yeast	Barbed wire	derived-binding_mode_context_dependent-mobi	0	89	89	0
yeast	Pseudostructure	derived-binding_mode_context_dependent-mobi	27	152	179	0.150838
yeast	Near-predictive	derived-binding_mode_context_dependent-mobi	30	23	53	0.566038
yeast	Predictive	derived-binding_mode_context_dependent-mobi	1400	896	2296	0.609756
yeast	Barbed wire	curated-lip-dibs	53	3140	3193	0.0165988
yeast	Pseudostructure	curated-lip-dibs	113	1258	1371	0.0824216
yeast	Near-predictive	curated-lip-dibs	21	365	386	0.0544041
yeast	Predictive	curated-lip-dibs	76	7638	7714	0.00985222
yeast	Barbed wire	homology-lip-disprot	105	0	105	1
yeast	Pseudostructure	homology-lip-disprot	67	27	94	0.712766
yeast	Near-predictive	homology-lip-disprot	21	9	30	0.7
yeast	Predictive	homology-lip-disprot	48	745	793	0.0605296
yeast	Barbed wire	prediction-disorder-iups	157702	48241	205943	0.765756
yeast	Pseudostructure	prediction-disorder-iups	63324	75834	139158	0.455051
yeast	Near-predictive	prediction-disorder-iups	8885	63420	72305	0.122882
yeast	Predictive	prediction-disorder-iups	32574	1624314	1656888	0.0196597
yeast	Barbed wire	homology-phase_separation-phasepdb	0	0	0	0
yeast	Pseudostructure	homology-phase_separation-phasepdb	7	3	10	0.7
yeast	Near-predictive	homology-phase_separation-phasepdb	3	0	3	1
yeast	Predictive	homology-phase_separation-phasepdb	466	0	466	1
yeast	Barbed wire	curated-lip-ideal	73	2161	2234	0.0326768
yeast	Pseudostructure	curated-lip-ideal	65	944	1009	0.0644202
yeast	Near-predictive	curated-lip-ideal	16	206	222	0.0720721
yeast	Predictive	curated-lip-ideal	47	6926	6973	0.00674028
yeast	Barbed wire	curated-lip-priority	1340	8965	10305	0.130034
yeast	Pseudostructure	curated-lip-priority	1082	4387	5469	0.197842
yeast	Near-predictive	curated-lip-priority	234	1320	1554	0.150579
yeast	Predictive	curated-lip-priority	2251	30534	32785	0.0686594
yeast	Barbed wire	derived-lip-th_90	734	27144	27878	0.026329
yeast	Pseudostructure	derived-lip-th_90	2088	15794	17882	0.116765
yeast	Near-predictive	derived-lip-th_90	824	5230	6054	0.136108
yeast	Predictive	derived-lip-th_90	5917	142484	148401	0.0398717
yeast	Barbed wire	prediction-disorder-th_50	166007	39957	205964	0.806
yeast	Pseudostructure	prediction-disorder-th_50	67323	71908	139231	0.483535
yeast	Near-predictive	prediction-disorder-th_50	9061	63507	72568	0.124862
yeast	Predictive	prediction-disorder-th_50	28626	1629472	1658098	0.0172644
yeast	Barbed wire	derived-missing_residues_context_dependent-th_90	451	23269	23720	0.0190135
yeast	Pseudostructure	derived-missing_residues_context_dependent-th_90	2660	14638	17298	0.153775
yeast	Near-predictive	derived-missing_residues_context_dependent-th_90	3005	5634	8639	0.347841
yeast	Predictive	derived-missing_residues_context_dependent-th_90	49687	241195	290882	0.170815
yeast	Barbed wire	derived-observed-th_90	1642	56822	58464	0.0280857
yeast	Pseudostructure	derived-observed-th_90	2604	34345	36949	0.0704755
yeast	Near-predictive	derived-observed-th_90	5066	11649	16715	0.303081
yeast	Predictive	derived-observed-th_90	473828	113139	586967	0.807248
yeast	Barbed wire	homology-lip-elm	0	303	303	0
yeast	Pseudostructure	homology-lip-elm	0	52	52	0
yeast	Near-predictive	homology-lip-elm	0	55	55	0
yeast	Predictive	homology-lip-elm	0	956	956	0
yeast	Barbed wire	prediction-compact-mobidb_lite_sub	4093	6584	10677	0.383347
yeast	Pseudostructure	prediction-compact-mobidb_lite_sub	1540	3591	5131	0.300136
yeast	Near-predictive	prediction-compact-mobidb_lite_sub	69	1083	1152	0.0598958
yeast	Predictive	prediction-compact-mobidb_lite_sub	131	24363	24494	0.00534825
yeast	Barbed wire	prediction-disorder-dis465	100817	105170	205987	0.489434
yeast	Pseudostructure	prediction-disorder-dis465	39906	99608	139514	0.286036
yeast	Near-predictive	prediction-disorder-dis465	6285	66921	73206	0.0858536
yeast	Predictive	prediction-disorder-dis465	34369	1625146	1659515	0.0207103
yeast	Barbed wire	curated-binding_mode_disorder_to_disorder-priority	435	1833	2268	0.191799
yeast	Pseudostructure	curated-binding_mode_disorder_to_disorder-priority	226	767	993	0.227593
yeast	Near-predictive	curated-binding_mode_disorder_to_disorder-priority	42	175	217	0.193548
yeast	Predictive	curated-binding_mode_disorder_to_disorder-priority	729	5910	6639	0.109806
yeast	Barbed wire	prediction-signal_peptide-uniprot	250	10214	10464	0.0238914
yeast	Pseudostructure	prediction-signal_peptide-uniprot	1729	6584	8313	0.207987
yeast	Near-predictive	prediction-signal_peptide-uniprot	232	4994	5226	0.0443934
yeast	Predictive	prediction-signal_peptide-uniprot	176	72641	72817	0.00241702
yeast	Barbed wire	curated-binding_mode_disorder_to_disorder-fuzdb	435	1833	2268	0.191799
yeast	Pseudostructure	curated-binding_mode_disorder_to_disorder-fuzdb	226	767	993	0.227593
yeast	Near-predictive	curated-binding_mode_disorder_to_disorder-fuzdb	42	175	217	0.193548
yeast	Predictive	curated-binding_mode_disorder_to_disorder-fuzdb	729	5910	6639	0.109806
yeast	Barbed wire	derived-lip-merge	829	33730	34559	0.023988
yeast	Pseudostructure	derived-lip-merge	3033	19990	23023	0.131738
yeast	Near-predictive	derived-lip-merge	1520	7177	8697	0.174773
yeast	Predictive	derived-lip-merge	18360	228963	247323	0.0742349
yeast	Barbed wire	homology-domain-merge	19897	157363	177260	0.112248
yeast	Pseudostructure	homology-domain-merge	18923	88758	107681	0.175732
yeast	Near-predictive	homology-domain-merge	19076	35123	54199	0.351962
yeast	Predictive	homology-domain-merge	1227312	352562	1579874	0.776842
yeast	Barbed wire	homology-lip-merge	126	319	445	0.283146
yeast	Pseudostructure	homology-lip-merge	85	125	210	0.404762
yeast	Near-predictive	homology-lip-merge	21	64	85	0.247059
yeast	Predictive	homology-lip-merge	352	2409	2761	0.12749
yeast	Barbed wire	derived-missing_residues-th_90	26817	15678	42495	0.631062
yeast	Pseudostructure	derived-missing_residues-th_90	18185	10836	29021	0.626615
yeast	Near-predictive	derived-missing_residues-th_90	4118	9008	13126	0.313728
yeast	Predictive	derived-missing_residues-th_90	20123	382717	402840	0.0499528
yeast	Barbed wire	homology-disorder-merge	147	0	147	1
yeast	Pseudostructure	homology-disorder-merge	101	60	161	0.627329
yeast	Near-predictive	homology-disorder-merge	33	23	56	0.589286
yeast	Predictive	homology-disorder-merge	129	2377	2506	0.0514765
yeast	Barbed wire	prediction-disorder-glo	112904	93083	205987	0.548112
yeast	Pseudostructure	prediction-disorder-glo	41871	97643	139514	0.30012
yeast	Near-predictive	prediction-disorder-glo	11025	62181	73206	0.150602
yeast	Predictive	prediction-disorder-glo	126120	1533342	1659462	0.0760005
yeast	Barbed wire	homology-phase_separation-merge	0	0	0	0
yeast	Pseudostructure	homology-phase_separation-merge	7	3	10	0.7
yeast	Near-predictive	homology-phase_separation-merge	3	0	3	1
yeast	Predictive	homology-phase_separation-merge	466	0	466	1
yeast	Barbed wire	curated-disorder-merge	5870	5967	11837	0.495903
yeast	Pseudostructure	curated-disorder-merge	3243	2754	5997	0.54077
yeast	Near-predictive	curated-disorder-merge	738	1132	1870	0.394652
yeast	Predictive	curated-disorder-merge	5805	68269	74074	0.0783676
yeast	Barbed wire	homology-disorder-ideal	42	0	42	1
yeast	Pseudostructure	homology-disorder-ideal	8	0	8	1
yeast	Near-predictive	homology-disorder-ideal	0	0	0	0
yeast	Predictive	homology-disorder-ideal	18	292	310	0.0580645
yeast	Barbed wire	homology-lip-dibs	0	7	7	0
yeast	Pseudostructure	homology-lip-dibs	6	15	21	0.285714
yeast	Near-predictive	homology-lip-dibs	0	0	0	0
yeast	Predictive	homology-lip-dibs	0	620	620	0
yeast	Barbed wire	curated-lip-disprot	1227	2234	3461	0.354522
yeast	Pseudostructure	curated-lip-disprot	918	1238	2156	0.425788
yeast	Near-predictive	curated-lip-disprot	184	549	733	0.251023
yeast	Predictive	curated-lip-disprot	1631	11306	12937	0.126073
yeast	Barbed wire	prediction-proline_rich-mobidb_lite_sub	283	9505	9788	0.028913
yeast	Pseudostructure	prediction-proline_rich-mobidb_lite_sub	246	2603	2849	0.0863461
yeast	Near-predictive	prediction-proline_rich-mobidb_lite_sub	12	774	786	0.0152672
yeast	Predictive	prediction-proline_rich-mobidb_lite_sub	8	15078	15086	0.000530293
yeast	Barbed wire	prediction-extended-mobidb_lite_sub	53021	95695	148716	0.356525
yeast	Pseudostructure	prediction-extended-mobidb_lite_sub	16039	53924	69963	0.22925
yeast	Near-predictive	prediction-extended-mobidb_lite_sub	1366	25319	26685	0.0511898
yeast	Predictive	prediction-extended-mobidb_lite_sub	1870	467010	468880	0.00398823
yeast	Barbed wire	derived-lip-priority	796	31686	32482	0.0245059
yeast	Pseudostructure	derived-lip-priority	2875	18727	21602	0.13309
yeast	Near-predictive	derived-lip-priority	1469	6926	8395	0.174985
yeast	Predictive	derived-lip-priority	17703	221812	239515	0.0739119
yeast	Barbed wire	prediction-disorder-espX	151145	54799	205944	0.733913
yeast	Pseudostructure	prediction-disorder-espX	64996	73977	138973	0.467688
yeast	Near-predictive	prediction-disorder-espX	9521	63170	72691	0.130979
yeast	Predictive	prediction-disorder-espX	31144	1625561	1656705	0.0187988
yeast	Barbed wire	homology-lip-priority	126	7	133	0.947368
yeast	Pseudostructure	homology-lip-priority	72	43	115	0.626087
yeast	Near-predictive	homology-lip-priority	21	9	30	0.7
yeast	Predictive	homology-lip-priority	43	1529	1572	0.0273537
yeast	Barbed wire	derived-binding_mode_disorder_to_disorder-mobi	24040	17649	41689	0.576651
yeast	Pseudostructure	derived-binding_mode_disorder_to_disorder-mobi	16669	11499	28168	0.591771
yeast	Near-predictive	derived-binding_mode_disorder_to_disorder-mobi	3761	8903	12664	0.296984
yeast	Predictive	derived-binding_mode_disorder_to_disorder-mobi	16891	364327	381218	0.044308
yeast	Barbed wire	prediction-disorder-espN	185165	20682	205847	0.899527
yeast	Pseudostructure	prediction-disorder-espN	86713	52082	138795	0.624756
yeast	Near-predictive	prediction-disorder-espN	19249	52125	71374	0.269692
yeast	Predictive	prediction-disorder-espN	123589	1530332	1653921	0.0747249
yeast	Barbed wire	derived-binding_mode_disorder_to_disorder-priority	23916	17626	41542	0.575707
yeast	Pseudostructure	derived-binding_mode_disorder_to_disorder-priority	16659	11501	28160	0.591584
yeast	Near-predictive	derived-binding_mode_disorder_to_disorder-priority	3761	8895	12656	0.297171
yeast	Predictive	derived-binding_mode_disorder_to_disorder-priority	16891	363037	379928	0.0444584
yeast	Barbed wire	curated-phase_separation-phasepdb	3541	1608	5149	0.687706
yeast	Pseudostructure	curated-phase_separation-phasepdb	1162	574	1736	0.669355
yeast	Near-predictive	curated-phase_separation-phasepdb	236	72	308	0.766234
yeast	Predictive	curated-phase_separation-phasepdb	12154	3146	15300	0.794379
yeast	Barbed wire	derived-mobile-th_90	187	3128	3315	0.0564103
yeast	Pseudostructure	derived-mobile-th_90	113	1240	1353	0.0835181
yeast	Near-predictive	derived-mobile-th_90	85	639	724	0.117403
yeast	Predictive	derived-mobile-th_90	1379	16423	17802	0.0774632
yeast	Barbed wire	curated-disorder-disprot	5630	5793	11423	0.492865
yeast	Pseudostructure	curated-disorder-disprot	2933	2676	5609	0.52291
yeast	Near-predictive	curated-disorder-disprot	622	1123	1745	0.356447
yeast	Predictive	curated-disorder-disprot	4583	60270	64853	0.0706675
yeast	Barbed wire	curated-lip-mfib	21	439	460	0.0456522
yeast	Pseudostructure	curated-lip-mfib	33	287	320	0.103125
yeast	Near-predictive	curated-lip-mfib	11	49	60	0.183333
yeast	Predictive	curated-lip-mfib	626	876	1502	0.416778
yeast	Barbed wire	prediction-plddt-alphafold	0	204439	204439	0
yeast	Pseudostructure	prediction-plddt-alphafold	0	133379	133379	0
yeast	Near-predictive	prediction-plddt-alphafold	0	63095	63095	0
yeast	Predictive	prediction-plddt-alphafold	1659448	67	1659515	0.99996
yeast	Barbed wire	prediction-low_complexity-seg	51487	148198	199685	0.257841
yeast	Pseudostructure	prediction-low_complexity-seg	22761	101694	124455	0.182885
yeast	Near-predictive	prediction-low_complexity-seg	5563	53962	59525	0.0934565
yeast	Predictive	prediction-low_complexity-seg	42350	1249675	1292025	0.032778
yeast	Barbed wire	derived-binding_mode_context_dependent-priority	0	89	89	0
yeast	Pseudostructure	derived-binding_mode_context_dependent-priority	27	144	171	0.157895
yeast	Near-predictive	derived-binding_mode_context_dependent-priority	0	23	23	0
yeast	Predictive	derived-binding_mode_context_dependent-priority	756	600	1356	0.557522
yeast	Barbed wire	prediction-lip-priority	84627	120583	205210	0.412392
yeast	Pseudostructure	prediction-lip-priority	70491	66876	137367	0.513158
yeast	Near-predictive	prediction-lip-priority	14563	50505	65068	0.223812
yeast	Predictive	prediction-lip-priority	74413	1425770	1500183	0.0496026
yeast	Barbed wire	curated-disorder-priority	5870	5967	11837	0.495903
yeast	Pseudostructure	curated-disorder-priority	3243	2754	5997	0.54077
yeast	Near-predictive	curated-disorder-priority	738	1132	1870	0.394652
yeast	Predictive	curated-disorder-priority	5805	68269	74074	0.0783676
yeast	Barbed wire	curated-lip-merge	1340	8965	10305	0.130034
yeast	Pseudostructure	curated-lip-merge	1082	4387	5469	0.197842
yeast	Near-predictive	curated-lip-merge	234	1320	1554	0.150579
yeast	Predictive	curated-lip-merge	2251	30534	32785	0.0686594
yeast	Barbed wire	prediction-disorder-mobidb_lite	125850	69314	195164	0.644842
yeast	Pseudostructure	prediction-disorder-mobidb_lite	39338	68647	107985	0.364291
yeast	Near-predictive	prediction-disorder-mobidb_lite	3642	39897	43539	0.0836491
yeast	Predictive	prediction-disorder-mobidb_lite	4378	806980	811358	0.00539589
yeast	Barbed wire	prediction-polyampholyte-mobidb_lite_sub	13786	112258	126044	0.109375
yeast	Pseudostructure	prediction-polyampholyte-mobidb_lite_sub	4825	55603	60428	0.0798471
yeast	Near-predictive	prediction-polyampholyte-mobidb_lite_sub	334	23643	23977	0.01393
yeast	Predictive	prediction-polyampholyte-mobidb_lite_sub	748	398915	399663	0.00187158
yeast	Barbed wire	prediction-lip-anchor	81072	123554	204626	0.396196
yeast	Pseudostructure	prediction-lip-anchor	43465	87580	131045	0.33168
yeast	Near-predictive	prediction-lip-anchor	10534	49528	60062	0.175385
yeast	Predictive	prediction-lip-anchor	74106	1310194	1384300	0.0535332
yeast	Barbed wire	homology-disorder-disprot	105	0	105	1
yeast	Pseudostructure	homology-disorder-disprot	93	60	153	0.607843
yeast	Near-predictive	homology-disorder-disprot	33	23	56	0.589286
yeast	Predictive	homology-disorder-disprot	111	2085	2196	0.0505464
yeast	Barbed wire	prediction-positive_polyelectrolyte-mobidb_lite_sub	2159	43422	45581	0.0473662
yeast	Pseudostructure	prediction-positive_polyelectrolyte-mobidb_lite_sub	1348	20485	21833	0.0617414
yeast	Near-predictive	prediction-positive_polyelectrolyte-mobidb_lite_sub	51	6170	6221	0.00819804
yeast	Predictive	prediction-positive_polyelectrolyte-mobidb_lite_sub	245	125999	126244	0.00194069
yeast	Barbed wire	derived-observed-priority	1308	55876	57184	0.0228735
yeast	Pseudostructure	derived-observed-priority	2338	33893	36231	0.0645304
yeast	Near-predictive	derived-observed-priority	5002	11653	16655	0.30033
yeast	Predictive	derived-observed-priority	472403	113434	585837	0.806373
yeast	Barbed wire	homology-disorder-priority	0	105	105	0
yeast	Pseudostructure	homology-disorder-priority	17	73	90	0.188889
yeast	Near-predictive	homology-disorder-priority	10	20	30	0.333333
yeast	Predictive	homology-disorder-priority	56	1811	1867	0.0299946
yeast	Barbed wire	homology-domain-gene3d	3667	97701	101368	0.0361751
yeast	Pseudostructure	homology-domain-gene3d	5720	48701	54421	0.105106
yeast	Near-predictive	homology-domain-gene3d	7087	24896	31983	0.221586
yeast	Predictive	homology-domain-gene3d	693286	371676	1064962	0.650996
yeast	Barbed wire	curated-phase_separation-merge	4219	1919	6138	0.687357
yeast	Pseudostructure	curated-phase_separation-merge	1270	704	1974	0.643364
yeast	Near-predictive	curated-phase_separation-merge	240	84	324	0.740741
yeast	Predictive	curated-phase_separation-merge	12584	3501	16085	0.782344
yeast	Barbed wire	homology-binding_mode_disorder_to_disorder-fuzdb	0	7	7	0
yeast	Pseudostructure	homology-binding_mode_disorder_to_disorder-fuzdb	0	9	9	0
yeast	Near-predictive	homology-binding_mode_disorder_to_disorder-fuzdb	0	0	0	0
yeast	Predictive	homology-binding_mode_disorder_to_disorder-fuzdb	27	534	561	0.0481283
yeast	Barbed wire	derived-fixed-th_90	0	7879	7879	0
yeast	Pseudostructure	derived-fixed-th_90	24	3261	3285	0.00730594
yeast	Near-predictive	derived-fixed-th_90	128	1582	1710	0.0748538
yeast	Predictive	derived-fixed-th_90	9694	25879	35573	0.27251
yeast	Barbed wire	prediction-coiled_coil-uniprot	635	19060	19695	0.0322417
yeast	Pseudostructure	prediction-coiled_coil-uniprot	2130	10482	12612	0.168887
yeast	Near-predictive	prediction-coiled_coil-uniprot	419	4906	5325	0.0786854
yeast	Predictive	prediction-coiled_coil-uniprot	8628	72914	81542	0.105811
yeast	Barbed wire	derived-binding_mode_disorder_to_order-priority	487	19850	20337	0.0239465
yeast	Pseudostructure	derived-binding_mode_disorder_to_order-priority	2676	13481	16157	0.165625
yeast	Near-predictive	derived-binding_mode_disorder_to_order-priority	2255	5602	7857	0.287005
yeast	Predictive	derived-binding_mode_disorder_to_order-priority	38292	232003	270295	0.141667
yeast	Barbed wire	curated-binding_mode_disorder_to_disorder-merge	435	1722	2157	0.201669
yeast	Pseudostructure	curated-binding_mode_disorder_to_disorder-merge	226	664	890	0.253933
yeast	Near-predictive	curated-binding_mode_disorder_to_disorder-merge	36	155	191	0.188482
yeast	Predictive	curated-binding_mode_disorder_to_disorder-merge	722	5591	6313	0.114367
yeast	Barbed wire	homology-binding_mode_disorder_to_disorder-priority	0	7	7	0
yeast	Pseudostructure	homology-binding_mode_disorder_to_disorder-priority	0	9	9	0
yeast	Near-predictive	homology-binding_mode_disorder_to_disorder-priority	0	0	0	0
yeast	Predictive	homology-binding_mode_disorder_to_disorder-priority	27	534	561	0.0481283
yeast	Barbed wire	prediction-disorder-alphafold	205967	20	205987	0.999903
yeast	Pseudostructure	prediction-disorder-alphafold	134640	4807	139447	0.965528
yeast	Near-predictive	prediction-disorder-alphafold	14473	56870	71343	0.202865
yeast	Predictive	prediction-disorder-alphafold	8136	1416330	1424466	0.00571161
yeast	Barbed wire	prediction-transmembrane-uniprot	116	23660	23776	0.00487887
yeast	Pseudostructure	prediction-transmembrane-uniprot	912	25006	25918	0.0351879
yeast	Near-predictive	prediction-transmembrane-uniprot	1602	13280	14882	0.107647
yeast	Predictive	prediction-transmembrane-uniprot	100309	235368	335677	0.298826
yeast	Barbed wire	prediction-disorder-iupl	177751	27585	205336	0.865659
yeast	Pseudostructure	prediction-disorder-iupl	75682	58450	134132	0.564235
yeast	Near-predictive	prediction-disorder-iupl	11640	52094	63734	0.182634
yeast	Predictive	prediction-disorder-iupl	46764	1458257	1505021	0.031072
yeast	Barbed wire	homology-lip-ideal	0	0	0	0
yeast	Pseudostructure	homology-lip-ideal	0	3	3	0
yeast	Near-predictive	homology-lip-ideal	0	0	0	0
yeast	Predictive	homology-lip-ideal	17	83	100	0.17
yeast	Barbed wire	curated-phase_separation-priority	4219	1919	6138	0.687357
yeast	Pseudostructure	curated-phase_separation-priority	1270	704	1974	0.643364
yeast	Near-predictive	curated-phase_separation-priority	240	84	324	0.740741
yeast	Predictive	curated-phase_separation-priority	12584	3501	16085	0.782344
yeast	Barbed wire	prediction-negative_polyelectrolyte-mobidb_lite_sub	4790	45975	50765	0.0943563
yeast	Pseudostructure	prediction-negative_polyelectrolyte-mobidb_lite_sub	2312	22687	24999	0.0924837
yeast	Near-predictive	prediction-negative_polyelectrolyte-mobidb_lite_sub	140	7313	7453	0.0187844
yeast	Predictive	prediction-negative_polyelectrolyte-mobidb_lite_sub	55	168607	168662	0.000326096
yeast	Barbed wire	homology-domain-pfam	16794	154692	171486	0.0979322
yeast	Pseudostructure	homology-domain-pfam	14618	89075	103693	0.140974
yeast	Near-predictive	homology-domain-pfam	15053	37325	52378	0.287392
yeast	Predictive	homology-domain-pfam	1019959	505944	1525903	0.66843
yeast	Barbed wire	prediction-low_complexity-mobidb_lite_sub	22604	116650	139254	0.162322
yeast	Pseudostructure	prediction-low_complexity-mobidb_lite_sub	4122	54921	59043	0.0698135
yeast	Near-predictive	prediction-low_complexity-mobidb_lite_sub	757	23470	24227	0.0312461
yeast	Predictive	prediction-low_complexity-mobidb_lite_sub	112	328644	328756	0.000340678
yeast	Barbed wire	derived-missing_residues-priority	23607	15671	39278	0.601023
yeast	Pseudostructure	derived-missing_residues-priority	16465	10442	26907	0.611923
yeast	Near-predictive	derived-missing_residues-priority	3848	8629	12477	0.308407
yeast	Predictive	derived-missing_residues-priority	18153	351670	369823	0.0490856
yeast	Barbed wire	derived-binding_mode_disorder_to_order-mobi	565	20112	20677	0.027325
yeast	Pseudostructure	derived-binding_mode_disorder_to_order-mobi	2729	13651	16380	0.166606
yeast	Near-predictive	derived-binding_mode_disorder_to_order-mobi	2274	5700	7974	0.285177
yeast	Predictive	derived-binding_mode_disorder_to_order-mobi	38492	237275	275767	0.139582
yeast	Barbed wire	curated-phase_separation-phasepro	1290	472	1762	0.732123
yeast	Pseudostructure	curated-phase_separation-phasepro	237	244	481	0.492723
yeast	Near-predictive	curated-phase_separation-phasepro	23	24	47	0.489362
yeast	Predictive	curated-phase_separation-phasepro	770	2442	3212	0.239726
yeast	Barbed wire	prediction-disorder-priority	175176	23789	198965	0.880436
yeast	Pseudostructure	prediction-disorder-priority	113624	20341	133965	0.848162
yeast	Near-predictive	prediction-disorder-priority	13872	54272	68144	0.203569
yeast	Predictive	prediction-disorder-priority	7250	1322462	1329712	0.00545231
yeast	Barbed wire	homology-phase_separation-priority	0	0	0	0
yeast	Pseudostructure	homology-phase_separation-priority	7	3	10	0.7
yeast	Near-predictive	homology-phase_separation-priority	3	0	3	1
yeast	Predictive	homology-phase_separation-priority	466	0	466	1
yeast	Barbed wire	homology-lip-mfib	21	9	30	0.7
yeast	Pseudostructure	homology-lip-mfib	28	38	66	0.424242
yeast	Near-predictive	homology-lip-mfib	0	7	7	0
yeast	Predictive	homology-lip-mfib	312	140	452	0.690265
ecoli	Barbed wire	curated-binding_mode_disorder_to_disorder-fuzdb	23	3	26	0.884615
ecoli	Near-predictive	curated-binding_mode_disorder_to_disorder-fuzdb	11	0	11	1
ecoli	Predictive	curated-binding_mode_disorder_to_disorder-fuzdb	1019	2137	3156	0.322877
ecoli	Pseudostructure	curated-binding_mode_disorder_to_disorder-fuzdb	33	4	37	0.891892
ecoli	Barbed wire	curated-binding_mode_disorder_to_disorder-merge	23	3	26	0.884615
ecoli	Near-predictive	curated-binding_mode_disorder_to_disorder-merge	11	0	11	1
ecoli	Predictive	curated-binding_mode_disorder_to_disorder-merge	1010	1440	2450	0.412245
ecoli	Pseudostructure	curated-binding_mode_disorder_to_disorder-merge	33	4	37	0.891892
ecoli	Barbed wire	curated-binding_mode_disorder_to_disorder-priority	23	3	26	0.884615
ecoli	Near-predictive	curated-binding_mode_disorder_to_disorder-priority	11	0	11	1
ecoli	Predictive	curated-binding_mode_disorder_to_disorder-priority	1019	2137	3156	0.322877
ecoli	Pseudostructure	curated-binding_mode_disorder_to_disorder-priority	33	4	37	0.891892
ecoli	Barbed wire	curated-disorder-disprot	589	31	620	0.95
ecoli	Near-predictive	curated-disorder-disprot	230	160	390	0.589744
ecoli	Predictive	curated-disorder-disprot	2791	32403	35194	0.0793033
ecoli	Pseudostructure	curated-disorder-disprot	716	250	966	0.741201
ecoli	Barbed wire	curated-disorder-ideal	0	0	0	0
ecoli	Near-predictive	curated-disorder-ideal	0	0	0	0
ecoli	Predictive	curated-disorder-ideal	317	36	353	0.898017
ecoli	Pseudostructure	curated-disorder-ideal	0	9	9	0
ecoli	Barbed wire	curated-disorder-merge	589	31	620	0.95
ecoli	Near-predictive	curated-disorder-merge	230	160	390	0.589744
ecoli	Predictive	curated-disorder-merge	3108	32439	35547	0.0874335
ecoli	Pseudostructure	curated-disorder-merge	716	259	975	0.734359
ecoli	Barbed wire	curated-disorder-priority	589	31	620	0.95
ecoli	Near-predictive	curated-disorder-priority	230	160	390	0.589744
ecoli	Predictive	curated-disorder-priority	3108	32439	35547	0.0874335
ecoli	Pseudostructure	curated-disorder-priority	716	259	975	0.734359
ecoli	Barbed wire	curated-lip-dibs	12	189	201	0.0597015
ecoli	Near-predictive	curated-lip-dibs	14	17	31	0.451613
ecoli	Predictive	curated-lip-dibs	246	1779	2025	0.121481
ecoli	Pseudostructure	curated-lip-dibs	38	167	205	0.185366
ecoli	Barbed wire	curated-lip-disprot	193	23	216	0.893519
ecoli	Near-predictive	curated-lip-disprot	65	53	118	0.550847
ecoli	Predictive	curated-lip-disprot	657	5497	6154	0.10676
ecoli	Pseudostructure	curated-lip-disprot	255	96	351	0.726496
ecoli	Barbed wire	curated-lip-merge	193	23	216	0.893519
ecoli	Near-predictive	curated-lip-merge	65	115	180	0.361111
ecoli	Predictive	curated-lip-merge	1247	7507	8754	0.142449
ecoli	Pseudostructure	curated-lip-merge	282	99	381	0.740157
ecoli	Barbed wire	curated-lip-mfib	0	0	0	0
ecoli	Near-predictive	curated-lip-mfib	0	62	62	0
ecoli	Predictive	curated-lip-mfib	377	1087	1464	0.257514
ecoli	Pseudostructure	curated-lip-mfib	0	16	16	0
ecoli	Barbed wire	curated-lip-priority	193	23	216	0.893519
ecoli	Near-predictive	curated-lip-priority	65	115	180	0.361111
ecoli	Predictive	curated-lip-priority	1247	7507	8754	0.142449
ecoli	Pseudostructure	curated-lip-priority	282	99	381	0.740157
ecoli	Barbed wire	curated-phase_separation-merge	70	0	70	1
ecoli	Near-predictive	curated-phase_separation-merge	6	0	6	1
ecoli	Predictive	curated-phase_separation-merge	2242	0	2242	1
ecoli	Pseudostructure	curated-phase_separation-merge	81	0	81	1
ecoli	Barbed wire	curated-phase_separation-phasepdb	70	0	70	1
ecoli	Near-predictive	curated-phase_separation-phasepdb	6	0	6	1
ecoli	Predictive	curated-phase_separation-phasepdb	2242	0	2242	1
ecoli	Pseudostructure	curated-phase_separation-phasepdb	81	0	81	1
ecoli	Barbed wire	curated-phase_separation-phasepro	33	0	33	1
ecoli	Near-predictive	curated-phase_separation-phasepro	0	0	0	0
ecoli	Predictive	curated-phase_separation-phasepro	475	0	475	1
ecoli	Pseudostructure	curated-phase_separation-phasepro	5	0	5	1
ecoli	Barbed wire	curated-phase_separation-priority	70	0	70	1
ecoli	Near-predictive	curated-phase_separation-priority	6	0	6	1
ecoli	Predictive	curated-phase_separation-priority	2242	0	2242	1
ecoli	Pseudostructure	curated-phase_separation-priority	81	0	81	1
ecoli	Barbed wire	derived-binding_mode_context_dependent-mobi	0	0	0	0
ecoli	Near-predictive	derived-binding_mode_context_dependent-mobi	0	11	11	0
ecoli	Predictive	derived-binding_mode_context_dependent-mobi	594	1370	1964	0.302444
ecoli	Pseudostructure	derived-binding_mode_context_dependent-mobi	0	15	15	0
ecoli	Barbed wire	derived-binding_mode_context_dependent-priority	0	0	0	0
ecoli	Near-predictive	derived-binding_mode_context_dependent-priority	0	0	0	0
ecoli	Predictive	derived-binding_mode_context_dependent-priority	449	1221	1670	0.268862
ecoli	Pseudostructure	derived-binding_mode_context_dependent-priority	0	15	15	0
ecoli	Barbed wire	derived-binding_mode_disorder_to_disorder-mobi	523	608	1131	0.462423
ecoli	Near-predictive	derived-binding_mode_disorder_to_disorder-mobi	431	556	987	0.436677
ecoli	Predictive	derived-binding_mode_disorder_to_disorder-mobi	4044	116480	120524	0.0335535
ecoli	Pseudostructure	derived-binding_mode_disorder_to_disorder-mobi	1747	852	2599	0.672182
ecoli	Barbed wire	derived-binding_mode_disorder_to_disorder-priority	513	595	1108	0.462996
ecoli	Near-predictive	derived-binding_mode_disorder_to_disorder-priority	431	556	987	0.436677
ecoli	Predictive	derived-binding_mode_disorder_to_disorder-priority	4044	116391	120435	0.0335783
ecoli	Pseudostructure	derived-binding_mode_disorder_to_disorder-priority	1747	843	2590	0.674517
ecoli	Barbed wire	derived-binding_mode_disorder_to_order-mobi	34	512	546	0.0622711
ecoli	Near-predictive	derived-binding_mode_disorder_to_order-mobi	292	597	889	0.328459
ecoli	Predictive	derived-binding_mode_disorder_to_order-mobi	13977	118678	132655	0.105364
ecoli	Pseudostructure	derived-binding_mode_disorder_to_order-mobi	124	1048	1172	0.105802
ecoli	Barbed wire	derived-binding_mode_disorder_to_order-priority	21	525	546	0.0384615
ecoli	Near-predictive	derived-binding_mode_disorder_to_order-priority	284	594	878	0.323462
ecoli	Predictive	derived-binding_mode_disorder_to_order-priority	13885	118476	132361	0.104903
ecoli	Pseudostructure	derived-binding_mode_disorder_to_order-priority	115	1057	1172	0.0981229
ecoli	Barbed wire	derived-fixed-th_90	0	1100	1100	0
ecoli	Near-predictive	derived-fixed-th_90	128	541	669	0.19133
ecoli	Predictive	derived-fixed-th_90	16479	29808	46287	0.356018
ecoli	Pseudostructure	derived-fixed-th_90	18	1337	1355	0.0132841
ecoli	Barbed wire	derived-lip-merge	3	688	691	0.00434153
ecoli	Near-predictive	derived-lip-merge	81	740	821	0.0986602
ecoli	Predictive	derived-lip-merge	9203	95146	104349	0.0881944
ecoli	Pseudostructure	derived-lip-merge	178	1383	1561	0.114029
ecoli	Barbed wire	derived-lip-priority	0	680	680	0
ecoli	Near-predictive	derived-lip-priority	67	684	751	0.0892144
ecoli	Predictive	derived-lip-priority	8869	92411	101280	0.0875691
ecoli	Pseudostructure	derived-lip-priority	154	1354	1508	0.102122
ecoli	Barbed wire	derived-lip-th_90	3	476	479	0.00626305
ecoli	Near-predictive	derived-lip-th_90	35	277	312	0.112179
ecoli	Predictive	derived-lip-th_90	2047	39714	41761	0.049017
ecoli	Pseudostructure	derived-lip-th_90	111	713	824	0.134709
ecoli	Barbed wire	derived-missing_residues_context_dependent-th_90	23	862	885	0.0259887
ecoli	Near-predictive	derived-missing_residues_context_dependent-th_90	527	635	1162	0.453528
ecoli	Predictive	derived-missing_residues_context_dependent-th_90	17425	126859	144284	0.120769
ecoli	Pseudostructure	derived-missing_residues_context_dependent-th_90	175	1384	1559	0.112251
ecoli	Barbed wire	derived-missing_residues-priority	318	595	913	0.348302
ecoli	Near-predictive	derived-missing_residues-priority	417	550	967	0.431231
ecoli	Predictive	derived-missing_residues-priority	4814	115374	120188	0.0400539
ecoli	Pseudostructure	derived-missing_residues-priority	1423	784	2207	0.644767
ecoli	Barbed wire	derived-missing_residues-th_90	563	691	1254	0.448963
ecoli	Near-predictive	derived-missing_residues-th_90	514	635	1149	0.447346
ecoli	Predictive	derived-missing_residues-th_90	5309	128438	133747	0.0396943
ecoli	Pseudostructure	derived-missing_residues-th_90	1892	878	2770	0.683032
ecoli	Barbed wire	derived-mobile_context_dependent-th_90	0	3	3	0
ecoli	Near-predictive	derived-mobile_context_dependent-th_90	6	54	60	0.1
ecoli	Predictive	derived-mobile_context_dependent-th_90	618	4530	5148	0.120047
ecoli	Pseudostructure	derived-mobile_context_dependent-th_90	0	110	110	0
ecoli	Barbed wire	derived-mobile-th_90	67	414	481	0.139293
ecoli	Near-predictive	derived-mobile-th_90	118	260	378	0.312169
ecoli	Predictive	derived-mobile-th_90	1820	18539	20359	0.0893954
ecoli	Pseudostructure	derived-mobile-th_90	100	707	807	0.123916
ecoli	Barbed wire	derived-observed-priority	68	1821	1889	0.0359979
ecoli	Near-predictive	derived-observed-priority	854	1504	2358	0.362171
ecoli	Predictive	derived-observed-priority	428106	49931	478037	0.89555
ecoli	Pseudostructure	derived-observed-priority	150	4277	4427	0.033883
ecoli	Barbed wire	derived-observed-th_90	133	1756	1889	0.0704076
ecoli	Near-predictive	derived-observed-th_90	872	1490	2362	0.369179
ecoli	Predictive	derived-observed-th_90	429061	49753	478814	0.896091
ecoli	Pseudostructure	derived-observed-th_90	181	4277	4458	0.0406012
ecoli	Barbed wire	homology-binding_mode_disorder_to_disorder-fuzdb	0	0	0	0
ecoli	Near-predictive	homology-binding_mode_disorder_to_disorder-fuzdb	11	0	11	1
ecoli	Predictive	homology-binding_mode_disorder_to_disorder-fuzdb	610	352	962	0.634096
ecoli	Pseudostructure	homology-binding_mode_disorder_to_disorder-fuzdb	4	9	13	0.307692
ecoli	Barbed wire	homology-binding_mode_disorder_to_disorder-merge	0	0	0	0
ecoli	Near-predictive	homology-binding_mode_disorder_to_disorder-merge	11	0	11	1
ecoli	Predictive	homology-binding_mode_disorder_to_disorder-merge	610	352	962	0.634096
ecoli	Pseudostructure	homology-binding_mode_disorder_to_disorder-merge	4	9	13	0.307692
ecoli	Barbed wire	homology-binding_mode_disorder_to_disorder-priority	0	0	0	0
ecoli	Near-predictive	homology-binding_mode_disorder_to_disorder-priority	11	0	11	1
ecoli	Predictive	homology-binding_mode_disorder_to_disorder-priority	610	352	962	0.634096
ecoli	Pseudostructure	homology-binding_mode_disorder_to_disorder-priority	4	9	13	0.307692
ecoli	Barbed wire	homology-disorder-disprot	27	3	30	0.9
ecoli	Near-predictive	homology-disorder-disprot	23	6	29	0.793103
ecoli	Predictive	homology-disorder-disprot	107	2284	2391	0.0447512
ecoli	Pseudostructure	homology-disorder-disprot	46	18	64	0.71875
ecoli	Barbed wire	homology-disorder-merge	27	3	30	0.9
ecoli	Near-predictive	homology-disorder-merge	23	6	29	0.793103
ecoli	Predictive	homology-disorder-merge	107	2284	2391	0.0447512
ecoli	Pseudostructure	homology-disorder-merge	46	18	64	0.71875
ecoli	Barbed wire	homology-disorder-priority	4	26	30	0.133333
ecoli	Near-predictive	homology-disorder-priority	16	13	29	0.551724
ecoli	Predictive	homology-disorder-priority	100	2158	2258	0.044287
ecoli	Pseudostructure	homology-disorder-priority	13	18	31	0.419355
ecoli	Barbed wire	homology-domain-gene3d	108	2282	2390	0.0451883
ecoli	Near-predictive	homology-domain-gene3d	2187	2397	4584	0.477094
ecoli	Predictive	homology-domain-gene3d	526587	190817	717404	0.734017
ecoli	Pseudostructure	homology-domain-gene3d	632	5355	5987	0.105562
ecoli	Barbed wire	homology-domain-merge	314	2799	3113	0.100867
ecoli	Near-predictive	homology-domain-merge	5102	3260	8362	0.610141
ecoli	Predictive	homology-domain-merge	951313	140777	1092090	0.871094
ecoli	Pseudostructure	homology-domain-merge	2441	8609	11050	0.220905
ecoli	Barbed wire	homology-domain-pfam	212	2883	3095	0.0684976
ecoli	Near-predictive	homology-domain-pfam	4206	3749	7955	0.528724
ecoli	Predictive	homology-domain-pfam	851215	222246	1073461	0.792963
ecoli	Pseudostructure	homology-domain-pfam	1918	8947	10865	0.17653
ecoli	Barbed wire	homology-lip-dibs	0	178	178	0
ecoli	Near-predictive	homology-lip-dibs	4	27	31	0.129032
ecoli	Predictive	homology-lip-dibs	0	965	965	0
ecoli	Pseudostructure	homology-lip-dibs	28	137	165	0.169697
ecoli	Barbed wire	homology-lip-disprot	0	0	0	0
ecoli	Near-predictive	homology-lip-disprot	0	0	0	0
ecoli	Predictive	homology-lip-disprot	26	98	124	0.209677
ecoli	Pseudostructure	homology-lip-disprot	0	0	0	0
ecoli	Barbed wire	homology-lip-merge	0	178	178	0
ecoli	Near-predictive	homology-lip-merge	4	27	31	0.129032
ecoli	Predictive	homology-lip-merge	164	1067	1231	0.133225
ecoli	Pseudostructure	homology-lip-merge	28	151	179	0.156425
ecoli	Barbed wire	homology-lip-mfib	0	0	0	0
ecoli	Near-predictive	homology-lip-mfib	0	0	0	0
ecoli	Predictive	homology-lip-mfib	138	4	142	0.971831
ecoli	Pseudostructure	homology-lip-mfib	0	14	14	0
ecoli	Barbed wire	homology-lip-priority	0	12	12	0
ecoli	Near-predictive	homology-lip-priority	0	4	4	0
ecoli	Predictive	homology-lip-priority	28	111	139	0.201439
ecoli	Pseudostructure	homology-lip-priority	7	11	18	0.388889
ecoli	Barbed wire	prediction-coiled_coil-uniprot	19	188	207	0.0917874
ecoli	Near-predictive	prediction-coiled_coil-uniprot	59	177	236	0.25
ecoli	Predictive	prediction-coiled_coil-uniprot	2199	10051	12250	0.17951
ecoli	Pseudostructure	prediction-coiled_coil-uniprot	19	314	333	0.0570571
ecoli	Barbed wire	prediction-compact-mobidb_lite_sub	28	12	40	0.7
ecoli	Near-predictive	prediction-compact-mobidb_lite_sub	0	0	0	0
ecoli	Predictive	prediction-compact-mobidb_lite_sub	0	656	656	0
ecoli	Pseudostructure	prediction-compact-mobidb_lite_sub	0	3	3	0
ecoli	Barbed wire	prediction-disorder-alphafold	3361	0	3361	1
ecoli	Near-predictive	prediction-disorder-alphafold	1240	7838	9078	0.136594
ecoli	Predictive	prediction-disorder-alphafold	2364	579307	581671	0.00406415
ecoli	Pseudostructure	prediction-disorder-alphafold	12113	437	12550	0.965179
ecoli	Barbed wire	prediction-disorder-dis465	1773	1588	3361	0.527522
ecoli	Near-predictive	prediction-disorder-dis465	878	10253	11131	0.0788788
ecoli	Predictive	prediction-disorder-dis465	28623	1087389	1116012	0.0256476
ecoli	Pseudostructure	prediction-disorder-dis465	3489	9135	12624	0.276378
ecoli	Barbed wire	prediction-disorder-disHL	1612	1749	3361	0.479619
ecoli	Near-predictive	prediction-disorder-disHL	3220	7911	11131	0.289282
ecoli	Predictive	prediction-disorder-disHL	221094	894918	1116012	0.198111
ecoli	Pseudostructure	prediction-disorder-disHL	5505	7119	12624	0.436074
ecoli	Barbed wire	prediction-disorder-espD	855	924	1779	0.480607
ecoli	Near-predictive	prediction-disorder-espD	427	1274	1701	0.251029
ecoli	Predictive	prediction-disorder-espD	18872	76642	95514	0.197584
ecoli	Pseudostructure	prediction-disorder-espD	2559	2102	4661	0.549024
ecoli	Barbed wire	prediction-disorder-espN	2337	999	3336	0.70054
ecoli	Near-predictive	prediction-disorder-espN	2010	8936	10946	0.183629
ecoli	Predictive	prediction-disorder-espN	77221	1021145	1098366	0.0703053
ecoli	Pseudostructure	prediction-disorder-espN	5026	7306	12332	0.407558
ecoli	Barbed wire	prediction-disorder-espX	2032	1326	3358	0.605122
ecoli	Near-predictive	prediction-disorder-espX	765	10292	11057	0.0691869
ecoli	Predictive	prediction-disorder-espX	16737	1091370	1108107	0.0151041
ecoli	Pseudostructure	prediction-disorder-espX	4794	7803	12597	0.380567
ecoli	Barbed wire	prediction-disorder-glo	1240	2121	3361	0.368938
ecoli	Near-predictive	prediction-disorder-glo	1704	9427	11131	0.153086
ecoli	Predictive	prediction-disorder-glo	98177	1017835	1116012	0.0879713
ecoli	Pseudostructure	prediction-disorder-glo	2915	9709	12624	0.230909
ecoli	Barbed wire	prediction-disorder-iupl	2251	1017	3268	0.6888
ecoli	Near-predictive	prediction-disorder-iupl	1019	6308	7327	0.139075
ecoli	Predictive	prediction-disorder-iupl	38956	811197	850153	0.0458223
ecoli	Pseudostructure	prediction-disorder-iupl	3836	6811	10647	0.360289
ecoli	Barbed wire	prediction-disorder-iups	1969	1392	3361	0.585838
ecoli	Near-predictive	prediction-disorder-iups	901	10046	10947	0.0823057
ecoli	Predictive	prediction-disorder-iups	28153	1071884	1100037	0.0255928
ecoli	Pseudostructure	prediction-disorder-iups	3831	8745	12576	0.304628
ecoli	Barbed wire	prediction-disorder-mobidb_lite	1563	739	2302	0.678975
ecoli	Near-predictive	prediction-disorder-mobidb_lite	147	1286	1433	0.102582
ecoli	Predictive	prediction-disorder-mobidb_lite	2137	70589	72726	0.0293843
ecoli	Pseudostructure	prediction-disorder-mobidb_lite	1961	1854	3815	0.514024
ecoli	Barbed wire	prediction-disorder-priority	2382	635	3017	0.789526
ecoli	Near-predictive	prediction-disorder-priority	1114	7574	8688	0.128223
ecoli	Predictive	prediction-disorder-priority	2820	528113	530933	0.0053114
ecoli	Pseudostructure	prediction-disorder-priority	9892	1785	11677	0.847135
ecoli	Barbed wire	prediction-disorder-th_50	2131	1230	3361	0.634037
ecoli	Near-predictive	prediction-disorder-th_50	852	10229	11081	0.0768884
ecoli	Predictive	prediction-disorder-th_50	21195	1087077	1108272	0.0191244
ecoli	Pseudostructure	prediction-disorder-th_50	4347	8262	12609	0.344754
ecoli	Barbed wire	prediction-extended-mobidb_lite_sub	921	768	1689	0.545293
ecoli	Near-predictive	prediction-extended-mobidb_lite_sub	54	710	764	0.0706806
ecoli	Predictive	prediction-extended-mobidb_lite_sub	875	26790	27665	0.0316284
ecoli	Pseudostructure	prediction-extended-mobidb_lite_sub	940	1147	2087	0.450407
ecoli	Barbed wire	prediction-glycine_rich-mobidb_lite_sub	19	56	75	0.253333
ecoli	Near-predictive	prediction-glycine_rich-mobidb_lite_sub	0	32	32	0
ecoli	Predictive	prediction-glycine_rich-mobidb_lite_sub	23	1877	1900	0.0121053
ecoli	Pseudostructure	prediction-glycine_rich-mobidb_lite_sub	26	96	122	0.213115
ecoli	Barbed wire	prediction-lip-alphafold	693	2368	3061	0.226397
ecoli	Near-predictive	prediction-lip-alphafold	759	4280	5039	0.150625
ecoli	Predictive	prediction-lip-alphafold	2402	437437	439839	0.00546109
ecoli	Pseudostructure	prediction-lip-alphafold	7077	3990	11067	0.639469
ecoli	Barbed wire	prediction-lip-anchor	1024	2136	3160	0.324051
ecoli	Near-predictive	prediction-lip-anchor	406	5910	6316	0.0642812
ecoli	Predictive	prediction-lip-anchor	24530	599771	624301	0.0392919
ecoli	Pseudostructure	prediction-lip-anchor	1832	7405	9237	0.198333
ecoli	Barbed wire	prediction-lip-priority	1355	1974	3329	0.407029
ecoli	Near-predictive	prediction-lip-priority	1028	7286	8314	0.123647
ecoli	Predictive	prediction-lip-priority	25213	750379	775592	0.0325081
ecoli	Pseudostructure	prediction-lip-priority	7436	4626	12062	0.616482
ecoli	Barbed wire	prediction-low_complexity-mobidb_lite_sub	362	1211	1573	0.230134
ecoli	Near-predictive	prediction-low_complexity-mobidb_lite_sub	8	280	288	0.0277778
ecoli	Predictive	prediction-low_complexity-mobidb_lite_sub	272	16976	17248	0.0157699
ecoli	Pseudostructure	prediction-low_complexity-mobidb_lite_sub	257	1338	1595	0.161129
ecoli	Barbed wire	prediction-low_complexity-seg	1345	1545	2890	0.465398
ecoli	Near-predictive	prediction-low_complexity-seg	604	7076	7680	0.0786458
ecoli	Predictive	prediction-low_complexity-seg	41661	632602	674263	0.0617875
ecoli	Pseudostructure	prediction-low_complexity-seg	2438	6000	8438	0.288931
ecoli	Barbed wire	prediction-negative_polyelectrolyte-mobidb_lite_sub	48	191	239	0.200837
ecoli	Near-predictive	prediction-negative_polyelectrolyte-mobidb_lite_sub	0	80	80	0
ecoli	Predictive	prediction-negative_polyelectrolyte-mobidb_lite_sub	0	4284	4284	0
ecoli	Pseudostructure	prediction-negative_polyelectrolyte-mobidb_lite_sub	33	233	266	0.12406
ecoli	Barbed wire	prediction-plddt-alphafold	0	3319	3319	0
ecoli	Near-predictive	prediction-plddt-alphafold	0	9857	9857	0
ecoli	Predictive	prediction-plddt-alphafold	1115983	29	1116012	0.999974
ecoli	Pseudostructure	prediction-plddt-alphafold	0	12205	12205	0
ecoli	Barbed wire	prediction-polar-mobidb_lite_sub	172	855	1027	0.167478
ecoli	Near-predictive	prediction-polar-mobidb_lite_sub	16	357	373	0.0428954
ecoli	Predictive	prediction-polar-mobidb_lite_sub	212	17049	17261	0.012282
ecoli	Pseudostructure	prediction-polar-mobidb_lite_sub	239	1258	1497	0.159653
ecoli	Barbed wire	prediction-polyampholyte-mobidb_lite_sub	256	837	1093	0.234218
ecoli	Near-predictive	prediction-polyampholyte-mobidb_lite_sub	24	480	504	0.047619
ecoli	Predictive	prediction-polyampholyte-mobidb_lite_sub	258	19626	19884	0.0129753
ecoli	Pseudostructure	prediction-polyampholyte-mobidb_lite_sub	342	1247	1589	0.21523
ecoli	Barbed wire	prediction-positive_polyelectrolyte-mobidb_lite_sub	81	530	611	0.13257
ecoli	Near-predictive	prediction-positive_polyelectrolyte-mobidb_lite_sub	3	166	169	0.0177515
ecoli	Predictive	prediction-positive_polyelectrolyte-mobidb_lite_sub	53	7383	7436	0.00712749
ecoli	Pseudostructure	prediction-positive_polyelectrolyte-mobidb_lite_sub	69	555	624	0.110577
ecoli	Barbed wire	prediction-proline_rich-mobidb_lite_sub	19	254	273	0.0695971
ecoli	Near-predictive	prediction-proline_rich-mobidb_lite_sub	2	88	90	0.0222222
ecoli	Predictive	prediction-proline_rich-mobidb_lite_sub	0	4791	4791	0
ecoli	Pseudostructure	prediction-proline_rich-mobidb_lite_sub	53	258	311	0.170418
ecoli	Barbed wire	prediction-signal_peptide-uniprot	686	472	1158	0.592401
ecoli	Near-predictive	prediction-signal_peptide-uniprot	142	924	1066	0.133208
ecoli	Predictive	prediction-signal_peptide-uniprot	244	127670	127914	0.00190753
ecoli	Pseudostructure	prediction-signal_peptide-uniprot	3268	1400	4668	0.700086
ecoli	Barbed wire	prediction-transmembrane-uniprot	9	1015	1024	0.00878906
ecoli	Near-predictive	prediction-transmembrane-uniprot	566	2829	3395	0.166716
ecoli	Predictive	prediction-transmembrane-uniprot	107396	154882	262278	0.409474
ecoli	Pseudostructure	prediction-transmembrane-uniprot	130	3408	3538	0.0367439
staa8	Barbed wire	homology-domain-pfam	502	6749	7251	0.0692318
staa8	Pseudostructure	homology-domain-pfam	845	5251	6096	0.138615
staa8	Near-predictive	homology-domain-pfam	1844	2878	4722	0.390512
staa8	Predictive	homology-domain-pfam	464803	125889	590692	0.786879
staa8	Barbed wire	prediction-disorder-espX	6707	1273	7980	0.840476
staa8	Pseudostructure	prediction-disorder-espX	3870	5468	9338	0.414436
staa8	Near-predictive	prediction-disorder-espX	624	6727	7351	0.0848864
staa8	Predictive	prediction-disorder-espX	10651	614236	624887	0.0170447
staa8	Barbed wire	prediction-signal_peptide-uniprot	454	4428	4882	0.0929947
staa8	Pseudostructure	prediction-signal_peptide-uniprot	1076	1683	2759	0.389996
staa8	Near-predictive	prediction-signal_peptide-uniprot	80	562	642	0.124611
staa8	Predictive	prediction-signal_peptide-uniprot	14	35913	35927	0.000389679
staa8	Barbed wire	prediction-extended-mobidb_lite_sub	3139	2601	5740	0.546864
staa8	Pseudostructure	prediction-extended-mobidb_lite_sub	1342	1125	2467	0.543981
staa8	Near-predictive	prediction-extended-mobidb_lite_sub	109	462	571	0.190893
staa8	Predictive	prediction-extended-mobidb_lite_sub	983	27526	28509	0.0344803
staa8	Barbed wire	homology-disorder-disprot	181	472	653	0.277182
staa8	Pseudostructure	homology-disorder-disprot	8	91	99	0.0808081
staa8	Near-predictive	homology-disorder-disprot	0	10	10	0
staa8	Predictive	homology-disorder-disprot	629	1017	1646	0.382139
staa8	Barbed wire	homology-domain-merge	564	6721	7285	0.0774194
staa8	Pseudostructure	homology-domain-merge	1177	5060	6237	0.188713
staa8	Near-predictive	homology-domain-merge	2198	2614	4812	0.456775
staa8	Predictive	homology-domain-merge	523449	79080	602529	0.868753
staa8	Barbed wire	curated-lip-disprot	22	298	320	0.06875
staa8	Pseudostructure	curated-lip-disprot	35	127	162	0.216049
staa8	Near-predictive	curated-lip-disprot	0	9	9	0
staa8	Predictive	curated-lip-disprot	0	249	249	0
staa8	Barbed wire	homology-lip-priority	50	603	653	0.0765697
staa8	Pseudostructure	homology-lip-priority	17	82	99	0.171717
staa8	Near-predictive	homology-lip-priority	0	10	10	0
staa8	Predictive	homology-lip-priority	618	718	1336	0.462575
staa8	Barbed wire	derived-missing_residues-th_90	160	382	542	0.295203
staa8	Pseudostructure	derived-missing_residues-th_90	133	184	317	0.419558
staa8	Near-predictive	derived-missing_residues-th_90	39	80	119	0.327731
staa8	Predictive	derived-missing_residues-th_90	351	11696	12047	0.0291359
staa8	Barbed wire	prediction-lip-anchor	2980	4967	7947	0.374984
staa8	Pseudostructure	prediction-lip-anchor	1831	5790	7621	0.240257
staa8	Near-predictive	prediction-lip-anchor	441	4242	4683	0.0941704
staa8	Predictive	prediction-lip-anchor	17772	325898	343670	0.0517124
staa8	Barbed wire	prediction-disorder-iups	6427	1576	8003	0.803074
staa8	Pseudostructure	prediction-disorder-iups	3334	6013	9347	0.356692
staa8	Near-predictive	prediction-disorder-iups	689	6445	7134	0.0965798
staa8	Predictive	prediction-disorder-iups	16614	602614	619228	0.0268302
staa8	Barbed wire	prediction-disorder-dis465	5261	2742	8003	0.657378
staa8	Pseudostructure	prediction-disorder-dis465	2666	6761	9427	0.282805
staa8	Near-predictive	prediction-disorder-dis465	512	7095	7607	0.0673064
staa8	Predictive	prediction-disorder-dis465	13910	617860	631770	0.0220175
staa8	Barbed wire	prediction-lip-alphafold	360	5596	5956	0.0604433
staa8	Pseudostructure	prediction-lip-alphafold	3477	4476	7953	0.437194
staa8	Near-predictive	prediction-lip-alphafold	501	3844	4345	0.115305
staa8	Predictive	prediction-lip-alphafold	1519	203109	204628	0.00742323
staa8	Barbed wire	homology-lip-mfib	0	0	0	0
staa8	Pseudostructure	homology-lip-mfib	0	0	0	0
staa8	Near-predictive	homology-lip-mfib	0	0	0	0
staa8	Predictive	homology-lip-mfib	81	0	81	1
staa8	Barbed wire	prediction-low_complexity-mobidb_lite_sub	1590	2829	4419	0.35981
staa8	Pseudostructure	prediction-low_complexity-mobidb_lite_sub	234	1552	1786	0.131019
staa8	Near-predictive	prediction-low_complexity-mobidb_lite_sub	10	589	599	0.0166945
staa8	Predictive	prediction-low_complexity-mobidb_lite_sub	10	15831	15841	0.000631273
staa8	Barbed wire	derived-binding_mode_disorder_to_order-priority	0	241	241	0
staa8	Pseudostructure	derived-binding_mode_disorder_to_order-priority	4	213	217	0.0184332
staa8	Near-predictive	derived-binding_mode_disorder_to_order-priority	15	193	208	0.0721154
staa8	Predictive	derived-binding_mode_disorder_to_order-priority	663	5861	6524	0.101625
staa8	Barbed wire	prediction-positive_polyelectrolyte-mobidb_lite_sub	30	264	294	0.102041
staa8	Pseudostructure	prediction-positive_polyelectrolyte-mobidb_lite_sub	15	161	176	0.0852273
staa8	Near-predictive	prediction-positive_polyelectrolyte-mobidb_lite_sub	15	27	42	0.357143
staa8	Predictive	prediction-positive_polyelectrolyte-mobidb_lite_sub	101	2957	3058	0.0330281
staa8	Barbed wire	derived-missing_residues_context_dependent-th_90	50	511	561	0.0891266
staa8	Pseudostructure	derived-missing_residues_context_dependent-th_90	23	385	408	0.0563725
staa8	Near-predictive	derived-missing_residues_context_dependent-th_90	30	196	226	0.132743
staa8	Predictive	derived-missing_residues_context_dependent-th_90	835	5626	6461	0.129237
staa8	Barbed wire	prediction-disorder-th_50	6796	1207	8003	0.849182
staa8	Pseudostructure	prediction-disorder-th_50	3592	5765	9357	0.383884
staa8	Near-predictive	prediction-disorder-th_50	685	6713	7398	0.0925926
staa8	Predictive	prediction-disorder-th_50	12986	611634	624620	0.0207902
staa8	Barbed wire	derived-mobile-th_90	0	0	0	0
staa8	Pseudostructure	derived-mobile-th_90	10	9	19	0.526316
staa8	Near-predictive	derived-mobile-th_90	0	0	0	0
staa8	Predictive	derived-mobile-th_90	5	333	338	0.0147929
staa8	Barbed wire	homology-binding_mode_disorder_to_disorder-fuzdb	11	0	11	1
staa8	Pseudostructure	homology-binding_mode_disorder_to_disorder-fuzdb	0	3	3	0
staa8	Near-predictive	homology-binding_mode_disorder_to_disorder-fuzdb	0	6	6	0
staa8	Predictive	homology-binding_mode_disorder_to_disorder-fuzdb	1	124	125	0.008
staa8	Barbed wire	derived-missing_residues-priority	160	364	524	0.305344
staa8	Pseudostructure	derived-missing_residues-priority	125	184	309	0.404531
staa8	Near-predictive	derived-missing_residues-priority	35	80	115	0.304348
staa8	Predictive	derived-missing_residues-priority	351	11481	11832	0.0296653
staa8	Barbed wire	prediction-disorder-espD	3418	2929	6347	0.538522
staa8	Pseudostructure	prediction-disorder-espD	2505	2114	4619	0.542325
staa8	Near-predictive	prediction-disorder-espD	528	1197	1725	0.306087
staa8	Predictive	prediction-disorder-espD	18045	68331	86376	0.208912
staa8	Barbed wire	homology-lip-dibs	0	257	257	0
staa8	Pseudostructure	homology-lip-dibs	9	76	85	0.105882
staa8	Near-predictive	homology-lip-dibs	0	7	7	0
staa8	Predictive	homology-lip-dibs	0	286	286	0
staa8	Barbed wire	homology-disorder-merge	181	472	653	0.277182
staa8	Pseudostructure	homology-disorder-merge	8	91	99	0.0808081
staa8	Near-predictive	homology-disorder-merge	0	10	10	0
staa8	Predictive	homology-disorder-merge	629	1017	1646	0.382139
staa8	Barbed wire	prediction-disorder-priority	7611	388	7999	0.951494
staa8	Pseudostructure	prediction-disorder-priority	8307	1045	9352	0.888259
staa8	Near-predictive	prediction-disorder-priority	1032	4966	5998	0.172057
staa8	Predictive	prediction-disorder-priority	3253	271710	274963	0.0118307
staa8	Barbed wire	derived-lip-merge	66	570	636	0.103774
staa8	Pseudostructure	derived-lip-merge	20	428	448	0.0446429
staa8	Near-predictive	derived-lip-merge	20	201	221	0.0904977
staa8	Predictive	derived-lip-merge	1434	5724	7158	0.200335
staa8	Barbed wire	curated-lip-merge	51	269	320	0.159375
staa8	Pseudostructure	curated-lip-merge	48	114	162	0.296296
staa8	Near-predictive	curated-lip-merge	0	9	9	0
staa8	Predictive	curated-lip-merge	0	249	249	0
staa8	Barbed wire	prediction-disorder-mobidb_lite	5990	1240	7230	0.828492
staa8	Pseudostructure	prediction-disorder-mobidb_lite	2307	2000	4307	0.53564
staa8	Near-predictive	prediction-disorder-mobidb_lite	202	1538	1740	0.116092
staa8	Predictive	prediction-disorder-mobidb_lite	2618	53373	55991	0.0467575
staa8	Barbed wire	prediction-coiled_coil-uniprot	40	1087	1127	0.0354925
staa8	Pseudostructure	prediction-coiled_coil-uniprot	61	1497	1558	0.0391528
staa8	Near-predictive	prediction-coiled_coil-uniprot	61	1102	1163	0.0524506
staa8	Predictive	prediction-coiled_coil-uniprot	3430	20851	24281	0.141263
staa8	Barbed wire	prediction-lip-priority	3073	4891	7964	0.385861
staa8	Pseudostructure	prediction-lip-priority	4579	4544	9123	0.501918
staa8	Near-predictive	prediction-lip-priority	896	5151	6047	0.148173
staa8	Predictive	prediction-lip-priority	18425	398880	417305	0.0441524
staa8	Barbed wire	prediction-transmembrane-uniprot	43	1222	1265	0.0339921
staa8	Pseudostructure	prediction-transmembrane-uniprot	303	2417	2720	0.111397
staa8	Near-predictive	prediction-transmembrane-uniprot	439	2398	2837	0.154741
staa8	Predictive	prediction-transmembrane-uniprot	65791	84352	150143	0.438189
staa8	Barbed wire	homology-disorder-priority	181	472	653	0.277182
staa8	Pseudostructure	homology-disorder-priority	8	91	99	0.0808081
staa8	Near-predictive	homology-disorder-priority	0	10	10	0
staa8	Predictive	homology-disorder-priority	629	1017	1646	0.382139
staa8	Barbed wire	derived-observed-priority	25	3030	3055	0.00818331
staa8	Pseudostructure	derived-observed-priority	23	1538	1561	0.0147341
staa8	Near-predictive	derived-observed-priority	17	398	415	0.0409639
staa8	Predictive	derived-observed-priority	37167	7264	44431	0.836511
staa8	Barbed wire	derived-binding_mode_disorder_to_order-mobi	0	241	241	0
staa8	Pseudostructure	derived-binding_mode_disorder_to_order-mobi	4	221	225	0.0177778
staa8	Near-predictive	derived-binding_mode_disorder_to_order-mobi	21	193	214	0.0981308
staa8	Predictive	derived-binding_mode_disorder_to_order-mobi	663	6110	6773	0.0978887
staa8	Barbed wire	curated-lip-priority	51	269	320	0.159375
staa8	Pseudostructure	curated-lip-priority	48	114	162	0.296296
staa8	Near-predictive	curated-lip-priority	0	9	9	0
staa8	Predictive	curated-lip-priority	0	249	249	0
staa8	Barbed wire	homology-binding_mode_disorder_to_disorder-priority	11	0	11	1
staa8	Pseudostructure	homology-binding_mode_disorder_to_disorder-priority	0	3	3	0
staa8	Near-predictive	homology-binding_mode_disorder_to_disorder-priority	0	6	6	0
staa8	Predictive	homology-binding_mode_disorder_to_disorder-priority	1	124	125	0.008
staa8	Barbed wire	homology-domain-gene3d	62	4404	4466	0.0138827
staa8	Pseudostructure	homology-domain-gene3d	440	3517	3957	0.111195
staa8	Near-predictive	homology-domain-gene3d	1199	1775	2974	0.403161
staa8	Predictive	homology-domain-gene3d	300222	93659	393881	0.762215
staa8	Barbed wire	prediction-disorder-espN	6917	1081	7998	0.864841
staa8	Pseudostructure	prediction-disorder-espN	4019	5076	9095	0.441891
staa8	Near-predictive	prediction-disorder-espN	1183	5634	6817	0.173537
staa8	Predictive	prediction-disorder-espN	37313	570512	607825	0.0613877
staa8	Barbed wire	derived-lip-th_90	65	270	335	0.19403
staa8	Pseudostructure	derived-lip-th_90	6	235	241	0.0248963
staa8	Near-predictive	derived-lip-th_90	13	8	21	0.619048
staa8	Predictive	derived-lip-th_90	594	2709	3303	0.179837
staa8	Barbed wire	homology-binding_mode_disorder_to_disorder-merge	11	0	11	1
staa8	Pseudostructure	homology-binding_mode_disorder_to_disorder-merge	0	3	3	0
staa8	Near-predictive	homology-binding_mode_disorder_to_disorder-merge	0	6	6	0
staa8	Predictive	homology-binding_mode_disorder_to_disorder-merge	1	124	125	0.008
staa8	Barbed wire	derived-observed-th_90	25	3030	3055	0.00818331
staa8	Pseudostructure	derived-observed-th_90	23	1538	1561	0.0147341
staa8	Near-predictive	derived-observed-th_90	17	398	415	0.0409639
staa8	Predictive	derived-observed-th_90	37182	7249	44431	0.836848
staa8	Barbed wire	prediction-disorder-alphafold	7999	4	8003	0.9995
staa8	Pseudostructure	prediction-disorder-alphafold	8488	896	9384	0.904518
staa8	Near-predictive	prediction-disorder-alphafold	939	5065	6004	0.156396
staa8	Predictive	prediction-disorder-alphafold	1506	273295	274801	0.00548033
staa8	Barbed wire	curated-disorder-merge	22	316	338	0.0650888
staa8	Pseudostructure	curated-disorder-merge	44	126	170	0.258824
staa8	Near-predictive	curated-disorder-merge	4	9	13	0.307692
staa8	Predictive	curated-disorder-merge	0	464	464	0
staa8	Barbed wire	prediction-plddt-alphafold	0	7954	7954	0
staa8	Pseudostructure	prediction-plddt-alphafold	0	8699	8699	0
staa8	Near-predictive	prediction-plddt-alphafold	0	6506	6506	0
staa8	Predictive	prediction-plddt-alphafold	631759	11	631770	0.999983
staa8	Barbed wire	prediction-disorder-disHL	5950	2053	8003	0.743471
staa8	Pseudostructure	prediction-disorder-disHL	4954	4473	9427	0.525512
staa8	Near-predictive	prediction-disorder-disHL	2574	5033	7607	0.338373
staa8	Predictive	prediction-disorder-disHL	154800	476970	631770	0.245026
staa8	Barbed wire	derived-binding_mode_disorder_to_disorder-priority	160	382	542	0.295203
staa8	Pseudostructure	derived-binding_mode_disorder_to_disorder-priority	107	180	287	0.372822
staa8	Near-predictive	derived-binding_mode_disorder_to_disorder-priority	39	80	119	0.327731
staa8	Predictive	derived-binding_mode_disorder_to_disorder-priority	335	11169	11504	0.0291203
staa8	Barbed wire	prediction-proline_rich-mobidb_lite_sub	0	906	906	0
staa8	Pseudostructure	prediction-proline_rich-mobidb_lite_sub	131	295	426	0.307512
staa8	Near-predictive	prediction-proline_rich-mobidb_lite_sub	0	44	44	0
staa8	Predictive	prediction-proline_rich-mobidb_lite_sub	0	874	874	0
staa8	Barbed wire	curated-lip-dibs	29	291	320	0.090625
staa8	Pseudostructure	curated-lip-dibs	13	149	162	0.0802469
staa8	Near-predictive	curated-lip-dibs	0	9	9	0
staa8	Predictive	curated-lip-dibs	0	249	249	0
staa8	Barbed wire	prediction-polar-mobidb_lite_sub	1230	5000	6230	0.197432
staa8	Pseudostructure	prediction-polar-mobidb_lite_sub	264	2361	2625	0.100571
staa8	Near-predictive	prediction-polar-mobidb_lite_sub	19	760	779	0.0243902
staa8	Predictive	prediction-polar-mobidb_lite_sub	221	25473	25694	0.00860123
staa8	Barbed wire	prediction-disorder-glo	4048	3955	8003	0.50581
staa8	Pseudostructure	prediction-disorder-glo	2237	7190	9427	0.237297
staa8	Near-predictive	prediction-disorder-glo	849	6758	7607	0.111608
staa8	Predictive	prediction-disorder-glo	44961	586294	631255	0.0712248
staa8	Barbed wire	prediction-negative_polyelectrolyte-mobidb_lite_sub	396	1282	1678	0.235995
staa8	Pseudostructure	prediction-negative_polyelectrolyte-mobidb_lite_sub	406	348	754	0.538462
staa8	Near-predictive	prediction-negative_polyelectrolyte-mobidb_lite_sub	6	102	108	0.0555556
staa8	Predictive	prediction-negative_polyelectrolyte-mobidb_lite_sub	21	6092	6113	0.0034353
staa8	Barbed wire	curated-disorder-disprot	22	316	338	0.0650888
staa8	Pseudostructure	curated-disorder-disprot	44	126	170	0.258824
staa8	Near-predictive	curated-disorder-disprot	4	9	13	0.307692
staa8	Predictive	curated-disorder-disprot	0	464	464	0
staa8	Barbed wire	curated-disorder-priority	22	316	338	0.0650888
staa8	Pseudostructure	curated-disorder-priority	44	126	170	0.258824
staa8	Near-predictive	curated-disorder-priority	4	9	13	0.307692
staa8	Predictive	curated-disorder-priority	0	464	464	0
staa8	Barbed wire	derived-fixed-th_90	0	54	54	0
staa8	Pseudostructure	derived-fixed-th_90	7	47	54	0.12963
staa8	Near-predictive	derived-fixed-th_90	0	0	0	0
staa8	Predictive	derived-fixed-th_90	589	359	948	0.621308
staa8	Barbed wire	prediction-glycine_rich-mobidb_lite_sub	0	0	0	0
staa8	Pseudostructure	prediction-glycine_rich-mobidb_lite_sub	0	0	0	0
staa8	Near-predictive	prediction-glycine_rich-mobidb_lite_sub	0	0	0	0
staa8	Predictive	prediction-glycine_rich-mobidb_lite_sub	4	89	93	0.0430108
staa8	Barbed wire	prediction-low_complexity-seg	2929	4803	7732	0.378815
staa8	Pseudostructure	prediction-low_complexity-seg	1848	5056	6904	0.267671
staa8	Near-predictive	prediction-low_complexity-seg	427	4718	5145	0.0829932
staa8	Predictive	prediction-low_complexity-seg	24218	330506	354724	0.0682728
staa8	Barbed wire	prediction-polyampholyte-mobidb_lite_sub	1075	4229	5304	0.202677
staa8	Pseudostructure	prediction-polyampholyte-mobidb_lite_sub	487	2721	3208	0.151808
staa8	Near-predictive	prediction-polyampholyte-mobidb_lite_sub	36	1195	1231	0.0292445
staa8	Predictive	prediction-polyampholyte-mobidb_lite_sub	832	32286	33118	0.0251223
staa8	Barbed wire	prediction-disorder-iupl	7110	873	7983	0.890643
staa8	Pseudostructure	prediction-disorder-iupl	3674	4174	7848	0.468145
staa8	Near-predictive	prediction-disorder-iupl	940	4005	4945	0.190091
staa8	Predictive	prediction-disorder-iupl	25012	406985	431997	0.0578986
staa8	Barbed wire	derived-binding_mode_disorder_to_disorder-mobi	160	382	542	0.295203
staa8	Pseudostructure	derived-binding_mode_disorder_to_disorder-mobi	107	180	287	0.372822
staa8	Near-predictive	derived-binding_mode_disorder_to_disorder-mobi	39	80	119	0.327731
staa8	Predictive	derived-binding_mode_disorder_to_disorder-mobi	335	11169	11504	0.0291203
staa8	Barbed wire	homology-lip-disprot	50	603	653	0.0765697
staa8	Pseudostructure	homology-lip-disprot	8	91	99	0.0808081
staa8	Near-predictive	homology-lip-disprot	0	10	10	0
staa8	Predictive	homology-lip-disprot	537	718	1255	0.427888
staa8	Barbed wire	homology-lip-merge	50	603	653	0.0765697
staa8	Pseudostructure	homology-lip-merge	17	82	99	0.171717
staa8	Near-predictive	homology-lip-merge	0	10	10	0
staa8	Predictive	homology-lip-merge	618	718	1336	0.462575
staa8	Barbed wire	derived-lip-priority	49	587	636	0.077044
staa8	Pseudostructure	derived-lip-priority	7	441	448	0.015625
staa8	Near-predictive	derived-lip-priority	20	201	221	0.0904977
staa8	Predictive	derived-lip-priority	1434	5724	7158	0.200335
